# Supplementary material for: cis-Aqua­bis­(di-2-pyridyl­amine-κ2 N,N′)iodidomanganese(II) iodide
Source: Acta Crystallogr Sect E Struct Rep Online. 2011 Nov 12;67(Pt 12):m1751. doi: 10.1107/S1600536811047349 (PMC3238658; doi:10.1107/S1600536811047349)
Supplement: Supplementary file 2 [file e-67-m1751-Isup2.hkl]

# 
# h,k,l, Fc-squared, Fo-squared, sigma(Fo-squared) and status flag 
# 
data_I
_shelx_title ' [MnI(dipyam)2(H2O)]I' 
_shelx_refln_list_code          4 
_shelx_F_calc_maximum      226.23 
_exptl_crystal_F_000       642.00 
_reflns_d_resolution_high  0.8096 
 
loop_ 
 _symmetry_equiv_pos_as_xyz 
 'x, y, z' 
 '-x, -y, -z' 
 
_cell_length_a     8.5984 
_cell_length_b    10.1555 
_cell_length_c    13.9087 
_cell_angle_alpha  93.091 
_cell_angle_beta  104.402 
_cell_angle_gamma  98.262 
 
_shelx_F_squared_multiplier     1.000 
 
loop_ 
 _refln_index_h 
 _refln_index_k 
 _refln_index_l 
 _refln_F_squared_calc 
 _refln_F_squared_meas 
 _refln_F_squared_sigma 
 _refln_observed_status 
   1   0   0     6804.47     7570.53    324.46 o 
   2   0   0    32456.19    34567.72    839.85 o 
   3   0   0     1746.00     1623.66     62.18 o 
   4   0   0     3616.33     3546.17    117.58 o 
   5   0   0     2201.82     2203.71    106.30 o 
   6   0   0     3120.24     3298.26    227.49 o 
   7   0   0      270.81      260.57     83.71 o 
   8   0   0      118.23      141.37     70.69 o 
   9   0   0      151.20      142.80     67.49 o 
  10   0   0       61.18       13.26     44.80 o 
 -10   1   0      346.54      266.11     98.69 o 
  -9   1   0      491.43      448.86    124.63 o 
  -8   1   0     1492.53     1671.38    187.31 o 
  -7   1   0       30.32       31.71     46.29 o 
  -6   1   0        0.47      -18.42     18.42 o 
  -5   1   0       27.70       38.46     29.17 o 
  -4   1   0      223.13      151.96     33.96 o 
  -3   1   0     2259.67     2279.20    160.29 o 
  -2   1   0      209.71      129.49     20.85 o 
  -1   1   0    15604.92    17056.52    415.73 o 
   0   1   0     1118.27     1101.88     41.35 o 
   1   1   0    21751.09    20711.84   2022.35 o 
   2   1   0        0.38       18.84     12.66 o 
   3   1   0    16076.02    17866.97   1380.75 o 
   4   1   0     1333.13     1252.95     74.13 o 
   5   1   0     8431.87     8852.43    316.52 o 
   6   1   0        0.61      -20.17     21.92 o 
   7   1   0      409.14      315.49     88.29 o 
   8   1   0       67.91       59.37     61.60 o 
   9   1   0        0.35       66.74     56.69 o 
 -10   2   0        0.55        4.00     72.91 o 
  -9   2   0     1767.19     1913.83    209.83 o 
  -8   2   0        6.92       64.06     56.46 o 
  -7   2   0     2470.24     2627.21    228.17 o 
  -6   2   0        0.45       -2.47     23.20 o 
  -5   2   0      515.11      447.17     79.57 o 
  -4   2   0     2372.20     2038.64    169.11 o 
  -3   2   0        0.76       16.31     10.53 o 
  -2   2   0     8370.06     9160.89    239.15 o 
  -1   2   0     3188.16     3035.86     87.11 o 
   0   2   0    10209.40    11308.21    350.86 o 
   1   2   0    18725.14    19718.94    602.91 o 
   2   2   0     5833.48     5614.24    345.20 o 
   3   2   0       51.65       37.50     18.26 o 
   4   2   0    19004.03    18013.10   1106.63 o 
   5   2   0      230.36      306.89     49.94 o 
   6   2   0     5060.00     4957.77    215.39 o 
   7   2   0        6.14       21.37     34.97 o 
   8   2   0      394.63      367.60    100.11 o 
   9   2   0      288.62      369.14    107.60 o 
 -10   3   0      663.20      836.52    172.63 o 
  -9   3   0       11.75       41.94     64.86 o 
  -8   3   0     2470.18     2481.66    235.94 o 
  -7   3   0       11.92      -34.06     44.80 o 
  -6   3   0     1733.11     1934.22    290.60 o 
  -5   3   0     1404.69     1520.73     98.80 o 
  -4   3   0     3208.27     3483.47    152.09 o 
  -3   3   0      212.16      158.58     22.23 o 
  -2   3   0      599.71      769.55     38.60 o 
  -1   3   0     2703.91     2799.12     71.97 o 
   0   3   0     2810.33     2493.05    164.11 o 
   1   3   0       24.99       21.56     29.23 o 
   2   3   0     1051.89     1292.37     70.72 o 
   3   3   0     5998.47     6015.65    226.58 o 
   4   3   0       13.48       14.34     19.54 o 
   5   3   0     8067.09     8636.72    988.83 o 
   6   3   0        9.43       -5.16     25.96 o 
   7   3   0     2231.23     2404.41    215.83 o 
   8   3   0      168.17      305.26     93.71 o 
   9   3   0      282.51      140.34     70.06 o 
 -10   4   0       27.28       61.09     78.34 o 
  -9   4   0     1753.15     2045.72    229.20 o 
  -8   4   0       48.09      -22.40     57.66 o 
  -7   4   0     1170.57     1091.97    107.93 o 
  -6   4   0      726.38      662.26     81.70 o 
  -5   4   0     5146.05     5148.32    217.06 o 
  -4   4   0     2095.58     1913.70     81.82 o 
  -3   4   0    12782.06    12929.97    344.55 o 
  -2   4   0     1028.03      949.93     47.04 o 
  -1   4   0      902.18     1047.45     42.56 o 
   0   4   0      101.78      162.80     34.80 o 
   1   4   0      135.67       79.40     20.80 o 
   2   4   0      408.68      423.28     45.75 o 
   3   4   0      645.73      635.93     56.11 o 
   4   4   0     5635.47     6029.94    401.34 o 
   5   4   0      426.90      473.27    113.94 o 
   6   4   0     2297.37     2442.99    140.47 o 
   7   4   0       85.94       63.89     46.57 o 
   8   4   0     1085.00     1110.52    157.60 o 
   9   4   0       52.03       -8.97     40.63 o 
  -9   5   0      108.65      251.49    105.83 o 
  -8   5   0     1530.01     1344.52    180.51 o 
  -7   5   0      311.02      328.41     74.40 o 
  -6   5   0     2636.77     2993.84    344.77 o 
  -5   5   0     1028.23     1093.86    110.09 o 
  -4   5   0    16516.09    16799.14    448.27 o 
  -3   5   0       55.80       42.87     20.80 o 
  -2   5   0     7276.11     7592.69    216.73 o 
  -1   5   0     1326.26     1289.90     47.20 o 
   0   5   0      723.06      726.45     54.47 o 
   1   5   0     2616.03     2459.28    117.33 o 
   2   5   0      218.20      212.80     37.41 o 
   3   5   0     2135.54     2057.82    114.61 o 
   4   5   0      247.24      306.16     89.80 o 
   5   5   0     1717.40     1700.15    237.94 o 
   6   5   0       55.56        5.92     35.30 o 
   7   5   0      530.82      628.29    132.80 o 
   8   5   0        2.52      -36.34     58.06 o 
  -9   6   0      272.66      323.14    122.34 o 
  -8   6   0      504.47      539.26    137.77 o 
  -7   6   0     1414.27     1490.47    131.24 o 
  -6   6   0        2.11      -25.50     26.92 o 
  -5   6   0    10466.53    10882.47    319.60 o 
  -4   6   0       19.93        8.45     18.39 o 
  -3   6   0    10722.62    10990.19    308.67 o 
  -2   6   0      344.35      343.55     35.60 o 
  -1   6   0     1569.20     1396.50     52.92 o 
   0   6   0     3859.72     3730.32    162.97 o 
   1   6   0     5217.87     5226.94    455.83 o 
   2   6   0       75.72       46.96     25.47 o 
   3   6   0       89.70      139.95     38.06 o 
   4   6   0      307.17      257.69     50.92 o 
   5   6   0      349.09      365.08     65.69 o 
   6   6   0       21.12       22.86     49.31 o 
   7   6   0       10.44      -32.40     54.97 o 
   8   6   0      175.08      346.69    118.51 o 
  -9   7   0       46.67       34.17     90.91 o 
  -8   7   0        2.47       66.63     90.69 o 
  -7   7   0       13.22       45.53     49.29 o 
  -6   7   0     2646.64     2503.14    123.12 o 
  -5   7   0     1458.83     1374.20     81.78 o 
  -4   7   0     5933.43     5958.40    197.50 o 
  -3   7   0     1817.27     1877.95     88.13 o 
  -2   7   0     3840.85     3926.76    137.47 o 
  -1   7   0      528.15      470.33     40.62 o 
   0   7   0     7404.81     7635.95    292.02 o 
   1   7   0      153.72       87.02     29.44 o 
   2   7   0     3422.26     3367.31    185.40 o 
   3   7   0       18.41       15.52     38.66 o 
   4   7   0        7.17       87.65     39.86 o 
   5   7   0      611.74      563.03     86.49 o 
   6   7   0       29.12       32.63     56.40 o 
   7   7   0      140.73      210.51     92.00 o 
  -8   8   0        0.70       -5.20     84.23 o 
  -7   8   0        3.15      111.13     58.94 o 
  -6   8   0      368.74      352.72     58.23 o 
  -5   8   0     2485.18     2580.10    121.39 o 
  -4   8   0     1288.07     1163.38     75.22 o 
  -3   8   0     1997.88     1952.63     94.66 o 
  -2   8   0       15.05       27.78     21.78 o 
  -1   8   0     3193.96     3139.36    121.88 o 
   0   8   0      578.26      501.65     68.41 o 
   1   8   0     5275.29     5847.17    330.89 o 
   2   8   0        4.45       43.97     31.04 o 
   3   8   0     1213.18     1036.73    227.17 o 
   4   8   0      503.19      586.75    109.34 o 
   5   8   0      386.60      340.76     74.95 o 
   6   8   0      233.63      262.86    100.69 o 
  -8   9   0       91.15      270.34    119.03 o 
  -7   9   0      410.88      501.34     87.75 o 
  -6   9   0       51.54       42.05     55.61 o 
  -5   9   0       40.78       43.18     34.11 o 
  -4   9   0        1.38       -9.99     26.41 o 
  -3   9   0       23.66        7.69     30.43 o 
  -2   9   0      835.83      847.57     85.88 o 
  -1   9   0       77.53       60.90     26.83 o 
   0   9   0     5264.38     5424.87    245.78 o 
   1   9   0      518.21      409.23     66.55 o 
   2   9   0     1306.16     1317.39    111.04 o 
   3   9   0      156.04      171.73     88.26 o 
   4   9   0      796.11      918.12    105.58 o 
   5   9   0       82.93      188.26     68.15 o 
  -7  10   0       35.88       72.95     58.69 o 
  -6  10   0      398.02      364.33     74.86 o 
  -5  10   0        0.46       11.17     62.26 o 
  -4  10   0       38.89       10.91     35.76 o 
  -3  10   0       17.41      -17.13     32.99 o 
  -2  10   0      123.42      142.07     48.52 o 
  -1  10   0     1349.68     1279.69     84.39 o 
   0  10   0       52.02      110.07     39.24 o 
   1  10   0     2593.44     2741.51    169.28 o 
   2  10   0       98.10      152.89     56.10 o 
   3  10   0      624.07      639.27     97.95 o 
   4  10   0       46.81      -20.87     53.19 o 
  -6  11   0        8.68       14.13     49.90 o 
  -5  11   0       94.08      117.19     65.60 o 
  -4  11   0      428.83      408.84     80.47 o 
  -3  11   0      348.19      295.15     71.32 o 
  -2  11   0       43.98       14.20     61.29 o 
  -1  11   0       48.43       40.29     40.74 o 
   0  11   0      241.09      281.47     55.32 o 
   1  11   0       66.19       92.34     92.06 o 
   2  11   0      143.56      195.49    119.03 o 
   3  11   0        8.49      104.17    103.60 o 
  -3  12   0       58.21       17.89     68.51 o 
  -2  12   0      434.19       42.11     72.29 o 
  -1  12   0       51.45       46.97     86.46 o 
   0  12   0        8.53       72.11     87.83 o 
   1  12   0       15.21       34.00     98.46 o 
  -1 -12   1       45.03      122.23     97.31 o 
   0 -12   1      986.77     1110.35    222.86 o 
   1 -12   1        3.01      -58.63     58.63 o 
   2 -12   1       40.93       57.26     76.34 o 
   3 -12   1       78.67       13.26     62.29 o 
   4 -12   1      126.07       94.69     77.09 o 
  -3 -11   1      495.47      653.26    172.06 o 
  -2 -11   1        2.34      -61.89     72.23 o 
  -1 -11   1     1519.03     1840.98    241.20 o 
   0 -11   1        3.43       29.03     74.00 o 
   1 -11   1      597.20      636.80    161.43 o 
   2 -11   1      401.15      337.37    121.26 o 
   3 -11   1     1034.65      975.49    181.77 o 
   4 -11   1       79.33       42.63     74.46 o 
   5 -11   1      540.01      490.34    128.34 o 
   6 -11   1       48.06       96.69     78.97 o 
  -4 -10   1       90.81      -51.31     94.34 o 
  -3 -10   1       36.60      -56.80     71.14 o 
  -2 -10   1     1547.12     1921.20    227.60 o 
  -1 -10   1      347.19      331.74     70.50 o 
   0 -10   1      452.56      388.33     53.27 o 
   1 -10   1       23.35       18.90     28.76 o 
   2 -10   1     1956.78     1979.66    172.71 o 
   3 -10   1      425.55      293.72     82.26 o 
   4 -10   1     2242.22     2403.75    155.21 o 
   5 -10   1       45.26       58.80     49.02 o 
   6 -10   1      198.22      300.04     70.90 o 
   7 -10   1      132.39       60.63     92.17 o 
  -6  -9   1      127.77      153.37     86.11 o 
  -5  -9   1       32.47       24.28     52.03 o 
  -4  -9   1       18.16       -4.71     41.69 o 
  -3  -9   1      618.97      541.30     85.14 o 
  -2  -9   1      154.94      203.91     52.05 o 
  -1  -9   1     1096.88     1120.18     94.60 o 
   0  -9   1      285.57      290.23     42.60 o 
   1  -9   1     2237.43     2272.79    103.60 o 
   2  -9   1      119.67       67.20     36.36 o 
   3  -9   1     5556.13     5743.82    254.28 o 
   4  -9   1        0.15      -12.21     26.40 o 
   5  -9   1      963.07     1010.64     82.86 o 
   6  -9   1      341.63      318.28     59.69 o 
   7  -9   1      372.05      446.99    104.31 o 
   8  -9   1       73.57      160.50     94.32 o 
  -6  -8   1      290.90      325.92     73.12 o 
  -5  -8   1     1021.19      877.92    247.29 o 
  -4  -8   1        1.52       13.59     61.63 o 
  -3  -8   1      142.40      100.98     39.58 o 
  -2  -8   1      522.93      475.27     88.74 o 
  -1  -8   1      330.78      318.07     53.03 o 
   0  -8   1     2346.59     2232.08    128.63 o 
   1  -8   1        0.12        9.35     17.80 o 
   2  -8   1     6405.93     6798.74    225.79 o 
   3  -8   1      227.50      221.23     37.71 o 
   4  -8   1     4766.52     4675.70    237.11 o 
   5  -8   1       31.23       34.50     30.03 o 
   6  -8   1     1321.60     1562.36    132.36 o 
   7  -8   1      542.25      450.02    199.43 o 
   8  -8   1      883.81     1199.10    363.06 o 
  -7  -7   1       32.60       76.11     76.63 o 
  -6  -7   1      801.95     1135.29    154.80 o 
  -5  -7   1       85.82      115.03     49.07 o 
  -4  -7   1     1000.16     1053.00     95.00 o 
  -3  -7   1       55.87       45.93     53.46 o 
  -2  -7   1       19.88        2.68     21.72 o 
  -1  -7   1      146.90      136.61     36.66 o 
   0  -7   1       26.68       17.71     15.91 o 
   1  -7   1     1862.67     1935.68     69.58 o 
   2  -7   1      158.82      178.94     30.28 o 
   3  -7   1     5496.75     5628.56    185.44 o 
   4  -7   1      887.77      898.19     62.85 o 
   5  -7   1     2417.46     2440.35    113.95 o 
   6  -7   1       15.57       27.34     31.02 o 
   7  -7   1     2456.40     2817.54    244.29 o 
   8  -7   1       26.71       79.03     74.81 o 
   9  -7   1     1000.58     1327.32    235.20 o 
  -8  -6   1       94.75       62.63     72.57 o 
  -7  -6   1     1082.01     1524.63    177.20 o 
  -6  -6   1       97.10       99.84     48.04 o 
  -5  -6   1     3936.00     4624.49    299.46 o 
  -4  -6   1        1.49       22.63     37.54 o 
  -3  -6   1     1735.30     1525.01    100.35 o 
  -2  -6   1      439.08      394.77     53.41 o 
  -1  -6   1     1295.86     1170.45     77.38 o 
   0  -6   1     1028.64      984.46     69.43 o 
   1  -6   1      238.81      257.15     24.84 o 
   2  -6   1     2998.69     3137.60    113.82 o 
   3  -6   1     2099.87     1950.25     86.09 o 
   4  -6   1      678.67      644.28     51.30 o 
   5  -6   1      154.32      224.57     36.78 o 
   6  -6   1     3140.45     3244.18    139.37 o 
   7  -6   1       26.11       43.18     45.69 o 
   8  -6   1     2953.83     3376.10    211.82 o 
   9  -6   1        6.55       83.49     80.97 o 
  -8  -5   1      207.33       84.46     74.63 o 
  -7  -5   1      300.00      202.23     83.37 o 
  -6  -5   1     4916.13     5975.47    409.14 o 
  -5  -5   1       29.68       39.78     31.11 o 
  -4  -5   1     3060.38     3374.29    165.35 o 
  -3  -5   1      462.98      410.12     55.76 o 
  -2  -5   1     4217.74     4315.34    180.17 o 
  -1  -5   1     3711.52     3433.11    146.29 o 
   0  -5   1     9381.62     9333.71    320.63 o 
   1  -5   1      996.69      888.38     38.36 o 
   2  -5   1      898.98     1027.04     52.83 o 
   3  -5   1      217.98      224.79     29.86 o 
   4  -5   1      353.85      260.43     35.36 o 
   5  -5   1       55.11       91.93     45.65 o 
   6  -5   1        9.73      -17.79     36.09 o 
   7  -5   1     2507.79     2612.55    258.60 o 
   8  -5   1      148.22      196.59     70.86 o 
   9  -5   1      856.30      670.57    157.94 o 
  -9  -4   1       11.18       56.11     58.34 o 
  -8  -4   1        2.15      -10.40     50.57 o 
  -7  -4   1      281.95      483.32    110.34 o 
  -6  -4   1       12.84        6.03     32.12 o 
  -5  -4   1     4351.23     4346.05    246.74 o 
  -4  -4   1       76.88       65.58     27.49 o 
  -3  -4   1    11381.89    11874.30    538.34 o 
  -2  -4   1     6074.97     6506.30    241.03 o 
  -1  -4   1    36187.81    39014.76   1191.72 o 
   0  -4   1       30.91       52.53     16.63 o 
   1  -4   1     7792.61     8192.28    220.99 o 
   2  -4   1     2231.39     2075.76     77.15 o 
   3  -4   1      821.01     1024.43     53.44 o 
   4  -4   1     2312.66     2061.22    124.78 o 
   5  -4   1     1354.36     1326.40    123.16 o 
   6  -4   1     4175.51     4089.26    202.45 o 
   7  -4   1      229.11      215.24     62.14 o 
   8  -4   1     1457.25     1470.05    133.32 o 
   9  -4   1       20.84       10.11     63.37 o 
  -9  -3   1      151.68       38.06     62.91 o 
  -8  -3   1       34.31       32.69     53.20 o 
  -7  -3   1       44.67       61.43     46.91 o 
  -6  -3   1      494.35      384.04     60.75 o 
  -5  -3   1     1102.52      881.98     78.27 o 
  -4  -3   1     2341.08     2068.34    217.46 o 
  -3  -3   1      626.36      689.60     59.15 o 
  -2  -3   1    33996.25    33191.41   1015.42 o 
  -1  -3   1      253.53      304.55     29.77 o 
   0  -3   1    28769.74    31364.77    946.67 o 
   1  -3   1     1589.84     1644.15     58.02 o 
   2  -3   1    10410.57    11160.33    291.58 o 
   3  -3   1     5562.69     5206.40    156.34 o 
   4  -3   1     9734.34     9856.88    276.92 o 
   5  -3   1       53.13       44.48     27.27 o 
   6  -3   1      304.44      372.55     64.64 o 
   7  -3   1       17.66      -33.03     36.73 o 
   8  -3   1      204.04      395.72    116.23 o 
   9  -3   1       34.71      -26.91     64.06 o 
  10  -3   1        1.49      -64.80     64.80 o 
  -9  -2   1      142.50      297.66    101.60 o 
  -8  -2   1      332.43      511.43    117.54 o 
  -7  -2   1      133.98       95.03     55.49 o 
  -6  -2   1      260.44      247.89    106.60 o 
  -5  -2   1      428.20      434.32    101.71 o 
  -4  -2   1      242.02      141.96     32.40 o 
  -3  -2   1     7406.71     7846.76    276.23 o 
  -2  -2   1     3224.98     3048.43    122.30 o 
  -1  -2   1    45171.79    42979.83   3562.86 o 
   0  -2   1       80.29       71.13     19.89 o 
   1  -2   1    34727.53    37595.97    907.36 o 
   2  -2   1     3217.58     3271.90     99.70 o 
   3  -2   1    14459.79    15102.01    390.03 o 
   4  -2   1     1861.83     1505.57     91.10 o 
   5  -2   1     7144.53     7052.46    275.07 o 
   6  -2   1      238.03      233.64     50.83 o 
   7  -2   1       99.63       68.22     41.42 o 
   8  -2   1      456.89      603.32    129.26 o 
   9  -2   1       44.99       -7.20     55.03 o 
  10  -2   1       40.77       20.11     75.60 o 
 -10  -1   1       29.65      -33.60     42.46 o 
  -9  -1   1     1377.57     1273.60    164.86 o 
  -8  -1   1       30.65       14.06     49.83 o 
  -7  -1   1      287.78      224.74     77.60 o 
  -6  -1   1      587.39      563.14     61.99 o 
  -5  -1   1        1.83        8.57     15.13 o 
  -4  -1   1      351.60      383.66     45.52 o 
  -3  -1   1       13.73        5.31     10.45 o 
  -2  -1   1     3127.08     3339.29    125.01 o 
  -1  -1   1    13783.28    15352.09    653.89 o 
   0  -1   1       26.48       16.40     10.97 o 
   1  -1   1      524.33      629.84     30.97 o 
   2  -1   1    25108.61    25044.33    614.89 o 
   3  -1   1     1394.69     1457.69     84.86 o 
   4  -1   1    22113.25    23277.45    732.82 o 
   5  -1   1        0.53        2.71     13.17 o 
   6  -1   1     1305.66     1256.74     96.32 o 
   7  -1   1     1677.70     1804.69    188.86 o 
   8  -1   1      771.01      837.60    155.43 o 
   9  -1   1      404.84      469.77    123.31 o 
  10  -1   1      130.87       76.57     85.37 o 
  -9   0   1        0.75      -47.26     47.26 o 
  -8   0   1     1649.11     2380.58    222.74 o 
  -7   0   1      113.27      153.49     63.89 o 
  -6   0   1     1157.20     1061.54     75.47 o 
  -5   0   1      979.26      772.87     89.06 o 
  -4   0   1      234.53      173.14     29.12 o 
  -3   0   1      109.82      129.28     22.92 o 
  -2   0   1      602.65      704.12     62.46 o 
  -1   0   1      328.21      440.17     32.23 o 
   1   0   1      294.14      295.40     21.78 o 
   2   0   1     1294.33     1338.79     46.26 o 
   3   0   1    19223.17    19684.30    494.31 o 
   4   0   1      312.17      344.10     31.21 o 
   5   0   1    10795.05    12237.99    530.85 o 
   6   0   1      389.71      462.69     99.71 o 
   7   0   1     2185.92     2410.81    222.69 o 
   8   0   1      701.96      908.00    160.51 o 
   9   0   1     1382.27     1337.89    177.66 o 
 -10   1   1        0.57       -1.43     47.66 o 
  -9   1   1      987.20     1094.97    156.11 o 
  -8   1   1       63.23       -9.89     39.37 o 
  -7   1   1     1879.69     1930.14    112.23 o 
  -6   1   1     1830.22     1705.09     98.61 o 
  -5   1   1    13659.99    13248.94    659.94 o 
  -4   1   1      841.73      744.23     86.80 o 
  -3   1   1     6933.67     7239.50    359.37 o 
  -2   1   1      360.47      294.69     35.71 o 
  -1   1   1     2258.50     2018.18     74.01 o 
   0   1   1     2163.58     2131.35     75.08 o 
   1   1   1     2641.16     3044.68     85.13 o 
   2   1   1    12537.65    13287.66    336.14 o 
   3   1   1      306.11      266.46     27.15 o 
   4   1   1    10637.08    10129.39    280.62 o 
   5   1   1      382.71      329.53     48.17 o 
   7   1   1      724.58      681.26    131.83 o 
   8   1   1     1743.21     1791.43    192.86 o 
   9   1   1       19.24      -14.86     54.46 o 
 -10   2   1      808.82      919.43    176.46 o 
  -9   2   1       32.85      175.49     79.49 o 
  -8   2   1     1777.09     1967.32    207.31 o 
  -7   2   1      438.18      374.52     95.43 o 
  -6   2   1     7577.82     6750.47    406.74 o 
  -5   2   1     1144.82      921.94    108.40 o 
  -4   2   1    22032.88    22497.14    704.96 o 
  -3   2   1      359.72      352.31     44.09 o 
  -2   2   1     2787.50     3096.37     94.59 o 
  -1   2   1     5455.07     5365.39    120.71 o 
   0   2   1     7161.74     8314.88    269.23 o 
   1   2   1     7288.15     8227.21    267.15 o 
   2   2   1     1728.28     1901.61    155.17 o 
   3   2   1     4776.47     5160.13    191.05 o 
   4   2   1     2077.90     2136.54    117.17 o 
   5   2   1      332.27      381.23     48.88 o 
   6   2   1       86.35       60.17     40.74 o 
   7   2   1     2659.85     2669.15    231.03 o 
   8   2   1       18.01        3.89     42.11 o 
 -10   3   1       72.15       22.40     65.20 o 
  -9   3   1      534.67      602.40    142.23 o 
  -8   3   1       63.25       31.03     49.77 o 
  -7   3   1     4560.00     4102.52    307.66 o 
  -6   3   1        6.81       -5.37     29.49 o 
  -5   3   1    14351.71    14471.69    488.75 o 
  -4   3   1       52.06       32.46     19.26 o 
  -3   3   1     8660.53     9091.48    248.31 o 
  -2   3   1     7949.19     7903.87    213.88 o 
  -1   3   1    12753.61    13417.75    285.53 o 
   0   3   1     8406.46     8362.64    276.61 o 
   1   3   1     1214.16     1218.77     63.99 o 
   2   3   1      305.97      332.00     34.77 o 
   3   3   1     2823.66     2919.18    129.43 o 
   4   3   1        8.00       29.82     29.31 o 
   5   3   1       48.92       40.67     22.77 o 
   6   3   1      486.85      458.80     98.86 o 
   7   3   1        0.46        0.40     46.00 o 
   8   3   1     1094.60      980.97    174.29 o 
   9   3   1       28.24       86.74     53.54 o 
 -10   4   1        0.64      -23.09     68.34 o 
  -9   4   1       38.85       54.74     74.74 o 
  -8   4   1      403.36      103.43     70.74 o 
  -7   4   1       72.40        9.94     50.63 o 
  -6   4   1     9536.07     9636.71    527.60 o 
  -5   4   1     1152.17     1047.62    105.74 o 
  -4   4   1     8135.86     8213.40    238.43 o 
  -3   4   1       10.65       13.50     12.98 o 
  -2   4   1    10655.48    11015.69    350.89 o 
  -1   4   1     1522.58     1228.17     52.74 o 
   0   4   1    25863.17    26573.60    820.92 o 
   1   4   1       19.66        8.63     17.86 o 
   2   4   1      109.24      115.46     27.20 o 
   3   4   1     3016.95     3004.35    139.38 o 
   4   4   1       37.16       65.87     27.61 o 
   5   4   1      727.98      842.94     75.05 o 
   6   4   1      196.78      212.46     77.43 o 
   7   4   1      185.87      258.69     88.57 o 
   8   4   1       59.69       34.29     60.11 o 
 -10   5   1        8.99      -78.97     78.97 o 
  -9   5   1      183.29      300.91    108.63 o 
  -8   5   1      158.91        8.29     55.77 o 
  -7   5   1      397.14      444.00    111.31 o 
  -6   5   1      438.39      524.00    102.97 o 
  -5   5   1     2425.62     2408.31    103.56 o 
  -4   5   1     1233.05     1072.43     60.62 o 
  -3   5   1     6930.71     7378.36    216.46 o 
  -2   5   1      497.36      473.03     35.08 o 
  -1   5   1    28126.01    30600.01   1363.37 o 
   0   5   1       31.74       37.02     18.53 o 
   1   5   1    14013.56    14222.38    472.97 o 
   2   5   1     1012.48      842.32     95.06 o 
   3   5   1     4087.79     3888.09    175.46 o 
   4   5   1     2589.11     2766.24    196.06 o 
   5   5   1      698.53      806.12    170.14 o 
   6   5   1       20.70       58.06     50.97 o 
   7   5   1       81.51      145.49     77.49 o 
   8   5   1       18.18       38.23     63.54 o 
  -9   6   1      574.53      573.37    154.00 o 
  -8   6   1      142.06      190.11     86.40 o 
  -7   6   1      850.86      715.89    140.06 o 
  -6   6   1      529.24      539.54    110.97 o 
  -5   6   1       80.72       85.98     31.47 o 
  -4   6   1      184.97      159.54     29.77 o 
  -3   6   1       63.68       59.97     21.05 o 
  -2   6   1     9025.84     8994.69    213.65 o 
  -1   6   1       35.01       41.56     17.23 o 
   0   6   1     9374.49     9442.43    337.83 o 
   1   6   1      131.23      177.63     37.57 o 
   2   6   1     6636.38     6924.44    284.80 o 
   3   6   1     1645.32     1621.45    106.34 o 
   4   6   1     5636.02     5831.58    252.37 o 
   5   6   1      231.09      197.23     63.97 o 
   6   6   1      983.68      774.34    146.91 o 
   7   6   1       25.71        5.09     56.29 o 
  -9   7   1      273.56      337.26    134.40 o 
  -8   7   1     1310.78     1666.35    211.60 o 
  -7   7   1        0.56       26.17     59.03 o 
  -6   7   1        6.81      -15.73     26.66 o 
  -5   7   1      784.06      737.14     62.61 o 
  -4   7   1      135.39      130.09     32.01 o 
  -3   7   1        1.24       27.33     18.90 o 
  -2   7   1      315.67      310.87     40.92 o 
  -1   7   1     8151.02     7700.38    288.78 o 
   0   7   1     2200.15     2052.91    117.31 o 
   1   7   1     2234.73     2168.57    123.44 o 
   2   7   1       53.99       65.34     30.98 o 
   3   7   1     2249.50     2506.36    146.38 o 
   4   7   1       27.34       41.09     65.89 o 
   5   7   1     2302.37     2644.14    185.43 o 
   6   7   1        9.15      -34.97     54.86 o 
   7   7   1      315.81      273.54    105.20 o 
  -8   8   1       22.12       -0.06     74.86 o 
  -7   8   1     1056.32     1006.52    145.26 o 
  -6   8   1      241.36      318.48     94.80 o 
  -5   8   1     2031.07     2075.19    114.31 o 
  -4   8   1        2.62      -26.85     35.97 o 
  -3   8   1      905.50      908.07     70.01 o 
  -2   8   1      358.56      224.55     35.34 o 
  -1   8   1      330.85      293.74     62.37 o 
   0   8   1      568.16      531.24     65.11 o 
   1   8   1        6.37        0.34     27.80 o 
   2   8   1     1454.56     1555.28    114.62 o 
   3   8   1      203.55      202.96     52.69 o 
   4   8   1     2154.23     2430.31    159.38 o 
   5   8   1       32.93      -11.83     43.14 o 
   6   8   1      242.59      182.86     90.46 o 
  -8   9   1     1059.34     1523.49    203.66 o 
  -7   9   1       22.89      -44.86     63.43 o 
  -6   9   1      454.16      414.02     75.35 o 
  -5   9   1     1352.18     1373.19    211.31 o 
  -4   9   1     1650.88     1890.53    129.68 o 
  -3   9   1        3.10       48.63     45.54 o 
  -2   9   1      229.02      192.38     47.42 o 
  -1   9   1        2.35      -21.87     21.87 o 
   0   9   1        0.24      -17.64     25.91 o 
   1   9   1      159.36      107.72     41.59 o 
   2   9   1      125.31       79.86     43.07 o 
   3   9   1     1141.73     1209.97    115.43 o 
   4   9   1      100.29      172.56    109.20 o 
   5   9   1      246.78      409.89     86.78 o 
  -7  10   1      467.56      382.82     84.06 o 
  -6  10   1      191.33      204.99     59.20 o 
  -5  10   1     2596.49     2710.37    172.61 o 
  -4  10   1       57.16      110.97     46.31 o 
  -3  10   1      829.35     1021.35    283.46 o 
  -2  10   1      282.86      243.05     56.58 o 
  -1  10   1      114.53       40.70     32.54 o 
   0  10   1     1447.04     1603.06    164.51 o 
   1  10   1      665.56      607.47     92.25 o 
   2  10   1       39.20       60.92     47.59 o 
   3  10   1        0.04       46.63    104.77 o 
   4  10   1      266.72      293.58     75.34 o 
  -6  11   1      694.48      770.87    113.65 o 
  -5  11   1        7.34       31.16     49.12 o 
  -4  11   1     1802.47     1705.45    138.63 o 
  -3  11   1       65.22      135.25     52.75 o 
  -2  11   1      671.09      702.02    101.82 o 
  -1  11   1      680.88      590.21     73.34 o 
   0  11   1      436.14      478.58     70.59 o 
   1  11   1       50.90      113.68     55.08 o 
   2  11   1      287.31      253.83     72.32 o 
   3  11   1       20.64      -46.60     54.80 o 
  -4  12   1      103.05        3.65     62.06 o 
  -3  12   1      588.35      219.96    229.63 o 
  -2  12   1      137.23       24.39     69.26 o 
  -1  12   1      922.25     1031.37    212.97 o 
   0  12   1       91.47       73.60    101.89 o 
  -1 -12   2      222.46      232.86    133.71 o 
   0 -12   2        7.54       34.57     85.14 o 
   2 -12   2       70.33      -12.97     75.26 o 
   4 -12   2        3.34      -65.94     65.94 o 
  -3 -11   2        0.72      -70.51     70.51 o 
  -2 -11   2       42.98      210.23    101.14 o 
  -1 -11   2        8.04      -38.69     76.51 o 
   0 -11   2      665.89      516.23    144.29 o 
   1 -11   2       28.62       17.14     68.40 o 
   2 -11   2     1964.45     2246.23    248.17 o 
   3 -11   2        2.86        2.11     64.86 o 
   4 -11   2      769.71      566.80    140.91 o 
   5 -11   2      168.25      132.46     87.14 o 
  -5 -10   2       94.07       57.54    114.97 o 
  -4 -10   2      239.75      344.17    131.77 o 
  -3 -10   2        5.30       64.40     87.26 o 
  -2 -10   2       93.46        9.03     75.26 o 
  -1 -10   2        3.57       33.26     76.00 o 
   0 -10   2      150.23       91.49     69.26 o 
   1 -10   2     1901.12     1908.12    214.97 o 
   2 -10   2       51.81       19.31     56.29 o 
   3 -10   2     1499.93     1689.43    196.69 o 
   4 -10   2        3.15      -49.14     51.49 o 
   5 -10   2     1147.22     1152.00    163.94 o 
   6 -10   2      232.60      378.97    108.06 o 
   7 -10   2     1242.88     1297.77    238.97 o 
  -6  -9   2        0.08       10.51     96.06 o 
  -5  -9   2      275.99      365.83    132.97 o 
  -4  -9   2      135.25       96.97     91.66 o 
  -3  -9   2       32.45      110.14     47.23 o 
  -2  -9   2     1241.52     1353.32    106.82 o 
  -1  -9   2     1264.56     1211.39     97.48 o 
   0  -9   2       57.05       87.45     27.60 o 
   1  -9   2       10.90       15.90     28.39 o 
   2  -9   2      384.16      362.00     61.32 o 
   3  -9   2      182.79      188.40     39.88 o 
   4  -9   2     1052.49     1034.69     76.95 o 
   5  -9   2       18.58        3.13     34.59 o 
   6  -9   2     2642.32     2698.51    142.97 o 
   7  -9   2       12.96      -15.72     67.99 o 
  -7  -8   2        7.20      -53.49     53.49 o 
  -6  -8   2     1448.82     1768.24    179.94 o 
  -5  -8   2        4.33      -43.34     43.34 o 
  -4  -8   2     1156.98     1423.37    117.17 o 
  -3  -8   2      821.92      923.17     90.98 o 
  -2  -8   2     3346.42     3115.20    164.51 o 
  -1  -8   2     1539.61     1528.72    103.37 o 
   0  -8   2     1799.07     1685.57     67.71 o 
   1  -8   2      222.02      250.34     38.09 o 
   2  -8   2      141.72      109.84     28.99 o 
   3  -8   2      142.68      143.99     49.39 o 
   4  -8   2      199.94      221.15     41.74 o 
   5  -8   2     1091.68      939.46     76.44 o 
   6  -8   2       18.72       21.28     36.94 o 
   7  -8   2     1615.59     1584.59    206.69 o 
   8  -8   2        7.55      -61.37     61.37 o 
  -7  -7   2      533.75      672.06    139.71 o 
  -6  -7   2       50.65       59.31     50.09 o 
  -5  -7   2      875.78     1042.81    100.09 o 
  -4  -7   2      255.80      329.33    137.11 o 
  -3  -7   2     4590.78     4804.49    256.97 o 
  -2  -7   2      753.81      724.76    101.89 o 
  -1  -7   2     6340.19     6570.75    258.35 o 
   0  -7   2      885.49      846.02    119.57 o 
   1  -7   2      967.73      974.19     58.60 o 
   2  -7   2     3371.67     3377.89    124.59 o 
   3  -7   2     1204.83     1203.29     69.46 o 
   4  -7   2        1.21       18.56     20.48 o 
   5  -7   2       45.43       32.81     26.67 o 
   6  -7   2      463.38      413.79     59.48 o 
   7  -7   2      354.21      265.28     77.41 o 
   8  -7   2      142.91      186.62     76.83 o 
  -8  -6   2      173.13      199.31     85.71 o 
  -7  -6   2      152.37      117.31     72.51 o 
  -6  -6   2      157.75      150.82     54.13 o 
  -5  -6   2       69.61      104.44     41.37 o 
  -4  -6   2     3093.44     3505.85    176.05 o 
  -3  -6   2      396.12      392.26     57.18 o 
  -2  -6   2    13602.81    14941.68    822.03 o 
  -1  -6   2        0.54        7.42     15.43 o 
   0  -6   2     9102.75     9796.77    342.77 o 
   1  -6   2      264.56      189.97     27.79 o 
   2  -6   2     4804.98     4827.46    169.78 o 
   3  -6   2     2784.93     2553.62    132.28 o 
   4  -6   2     3229.38     3350.70    129.20 o 
   5  -6   2        6.96       24.35     22.70 o 
   6  -6   2      269.45      267.25     55.11 o 
   7  -6   2      344.46      371.96    119.54 o 
   8  -6   2        9.89       48.36    111.43 o 
   9  -6   2       79.49       37.70    140.60 o 
  -8  -5   2       46.96       31.60     61.60 o 
  -7  -5   2        9.98       47.89     56.17 o 
  -6  -5   2      352.88      292.18     61.58 o 
  -5  -5   2       55.05       27.30     34.11 o 
  -4  -5   2        4.46        0.48     22.94 o 
  -3  -5   2     4637.63     4948.51    213.46 o 
  -2  -5   2        4.26       38.27     19.37 o 
  -1  -5   2     9314.77     9089.93    317.00 o 
   0  -5   2      849.70      961.02     61.53 o 
   1  -5   2     8943.16     9024.66    248.34 o 
   2  -5   2     4938.54     5069.69    165.79 o 
   3  -5   2    10374.81    10292.73    288.08 o 
   4  -5   2      463.86      472.29     44.76 o 
   5  -5   2      442.40      470.68     50.56 o 
   6  -5   2     2632.37     2453.26    307.86 o 
   7  -5   2      369.47      273.75     70.63 o 
   8  -5   2      211.81      149.68     69.58 o 
   9  -5   2       79.73      171.67    104.86 o 
  -9  -4   2      313.29      329.14    101.94 o 
  -8  -4   2       22.77       62.00     61.26 o 
  -7  -4   2       40.47       64.53     45.86 o 
  -6  -4   2        2.62       98.21     41.66 o 
  -5  -4   2      128.06      167.05     42.83 o 
  -4  -4   2      852.86      683.38     67.50 o 
  -3  -4   2      224.49      246.06     41.68 o 
  -2  -4   2     6466.96     6370.47    236.63 o 
  -1  -4   2     3722.81     3727.77    147.36 o 
   0  -4   2     6949.78     7455.36    253.91 o 
   1  -4   2       47.08       47.43     19.73 o 
   2  -4   2     8273.99     7520.28    210.46 o 
   3  -4   2     1071.22     1079.04     56.14 o 
   4  -4   2     9886.63     9963.28    290.28 o 
   5  -4   2      885.73      843.42     56.45 o 
   6  -4   2     1383.43     1309.45    155.54 o 
   7  -4   2     1877.46     1958.38    144.08 o 
   8  -4   2      407.88      458.44     88.55 o 
   9  -4   2       32.69      174.97     89.83 o 
  -9  -3   2        2.17       -1.89     48.11 o 
  -8  -3   2      523.11      403.37    105.77 o 
  -7  -3   2      903.61      819.94     97.03 o 
  -6  -3   2     1745.38     2049.93    129.01 o 
  -5  -3   2     1284.58     1246.90     91.03 o 
  -4  -3   2     2392.17     2310.43    162.43 o 
  -3  -3   2      624.33      722.83     58.62 o 
  -2  -3   2     3464.98     2978.29    348.09 o 
  -1  -3   2      238.20      320.40     70.69 o 
   0  -3   2       24.44       11.87      8.46 o 
   1  -3   2    20157.84    22192.04    549.51 o 
   2  -3   2      433.04      434.00     29.80 o 
   3  -3   2    26281.76    26881.97    674.90 o 
   4  -3   2       86.15      100.39     25.04 o 
   5  -3   2     2952.04     2646.91    246.80 o 
   6  -3   2     2302.96     2256.86    140.51 o 
   7  -3   2     1701.25     1605.58    127.31 o 
   8  -3   2      472.88      723.50    100.53 o 
   9  -3   2      441.00      368.92    120.11 o 
 -10  -2   2        3.69       54.63     55.94 o 
  -9  -2   2      405.58      562.52    135.60 o 
  -8  -2   2      350.39      317.66     92.34 o 
  -7  -2   2     2687.22     2948.37    160.33 o 
  -6  -2   2     2511.85     2713.69    286.23 o 
  -5  -2   2     5674.53     6118.66    606.37 o 
  -4  -2   2      140.88      101.88     27.90 o 
  -3  -2   2       67.48       63.48     30.29 o 
  -2  -2   2      811.61      728.61     47.07 o 
  -1  -2   2      770.82      932.88     45.33 o 
   0  -2   2       17.38       11.51      5.75 o 
   1  -2   2       57.67       89.82     13.61 o 
   2  -2   2    20891.22    21743.84    541.05 o 
   3  -2   2     1423.57     1309.80     55.38 o 
   4  -2   2     8270.61     8102.48    296.64 o 
   5  -2   2      831.04      788.55     72.30 o 
   6  -2   2     8473.62     8356.11    326.90 o 
   7  -2   2       27.20       14.65     36.03 o 
   8  -2   2     2255.77     2325.20    160.88 o 
   9  -2   2       24.70       36.97     68.63 o 
  -9  -1   2      180.48      230.29     90.74 o 
  -8  -1   2     1148.93     1204.00    151.43 o 
  -7  -1   2      766.16      756.97     74.45 o 
  -6  -1   2    11580.36    12422.13    433.30 o 
  -5  -1   2      345.77      335.54     41.76 o 
  -4  -1   2     8844.81     9744.26    336.38 o 
  -3  -1   2     4235.08     4126.01    158.91 o 
  -2  -1   2     4528.48     4817.37    170.96 o 
  -1  -1   2     1194.41     1046.96     47.27 o 
   0  -1   2     1657.45     2016.69    148.26 o 
   1  -1   2     5441.46     6425.12    206.82 o 
   2  -1   2      819.08      611.05     31.46 o 
   3  -1   2     2668.24     2768.71    122.47 o 
   4  -1   2      412.92      341.78     49.04 o 
   5  -1   2     3034.22     3064.19    151.95 o 
   6  -1   2      737.63      760.40     78.10 o 
   7  -1   2     5061.62     5341.70    249.41 o 
   8  -1   2        4.81       16.29     58.29 o 
   9  -1   2      470.44      384.69    127.54 o 
 -10   0   2        0.35      -48.29     48.29 o 
  -9   0   2      949.14     1051.20    149.71 o 
  -8   0   2      273.97      309.89     88.91 o 
  -7   0   2     6362.53     7019.29    277.77 o 
  -6   0   2       27.43       41.82     25.72 o 
  -5   0   2    15697.06    16450.82    541.35 o 
  -4   0   2      974.98      895.10     60.07 o 
  -3   0   2    16285.36    16697.98    751.60 o 
  -2   0   2    11816.58    11805.17    522.06 o 
  -1   0   2    11577.97    12421.69    529.20 o 
   0   0   2       15.13       24.91      8.51 o 
   1   0   2      668.86      802.92     41.27 o 
   2   0   2     3190.93     3046.88    327.80 o 
   3   0   2        7.08       -9.58     22.34 o 
   4   0   2      218.44      219.86     40.20 o 
   5   0   2       83.47       48.58     27.09 o 
   6   0   2     2320.09     2431.17    203.69 o 
   7   0   2      160.04      108.74     64.29 o 
   8   0   2     1053.81     1195.89    159.77 o 
   9   0   2       34.51      -12.63     58.80 o 
 -10   1   2        5.00        0.80     62.91 o 
  -9   1   2        8.64       33.09     51.60 o 
  -8   1   2      781.63      648.57    132.29 o 
  -7   1   2        2.50       15.71     23.97 o 
  -6   1   2     5603.87     5194.87    333.60 o 
  -5   1   2       85.19       86.23     44.57 o 
  -4   1   2     5589.91     5494.64    303.71 o 
  -3   1   2     3187.63     3051.04    175.60 o 
  -2   1   2    28868.22    31611.61   1336.46 o 
  -1   1   2     2408.71     2186.46    102.23 o 
   0   1   2    16959.33    18709.87    565.58 o 
   1   1   2     1764.99     1613.32     62.94 o 
   2   1   2      422.34      352.94     22.86 o 
   3   1   2     3239.94     3027.80     97.66 o 
   4   1   2      649.21      614.05     36.80 o 
   5   1   2      656.51      619.60     41.34 o 
   6   1   2      144.08      101.96     39.99 o 
   7   1   2      722.86      799.77    143.31 o 
   8   1   2      109.02      107.43     62.57 o 
   9   1   2      332.46       -8.57     57.94 o 
 -10   2   2       68.55      -34.80     52.00 o 
  -9   2   2      205.29      302.63    102.40 o 
  -8   2   2       70.75       58.97     59.26 o 
  -7   2   2     1396.21     1239.15    150.51 o 
  -6   2   2      606.02      412.17     92.91 o 
  -5   2   2     4913.03     4713.67    287.83 o 
  -4   2   2      247.56      219.09     51.89 o 
  -3   2   2    14902.70    15010.66    674.97 o 
  -2   2   2      818.60      828.74     66.86 o 
  -1   2   2    51181.38    54422.01   1616.94 o 
   0   2   2    26501.57    28281.04    854.13 o 
   1   2   2    50634.23    56069.04   1348.59 o 
   2   2   2     9507.62     9237.96    267.09 o 
   3   2   2     6819.42     6964.37    197.66 o 
   4   2   2     1880.75     1678.39     71.81 o 
   5   2   2     1806.43     1905.24     97.85 o 
   6   2   2        0.45      -19.71     37.94 o 
   7   2   2        1.93      -35.71     35.71 o 
   8   2   2        9.34      -18.34     49.20 o 
   9   2   2       52.57       42.29     51.77 o 
 -10   3   2      279.87      305.26    108.00 o 
  -9   3   2      463.50      482.92    123.14 o 
  -8   3   2      226.15       81.49     60.17 o 
  -7   3   2        0.78      -42.29     42.29 o 
  -6   3   2      103.53       95.83     50.00 o 
  -5   3   2      202.96      182.34     55.43 o 
  -4   3   2      323.65      307.94     62.06 o 
  -3   3   2     3526.23     4177.33    163.40 o 
  -2   3   2    28662.03    28616.43    876.47 o 
  -1   3   2      484.55      464.01     37.20 o 
   0   3   2     7989.86     8038.20    270.31 o 
   1   3   2     2358.28     2154.00    123.40 o 
   2   3   2    14475.59    15066.22    486.17 o 
   3   3   2     6458.96     6578.18    241.65 o 
   4   3   2     9089.82     8836.04    314.38 o 
   5   3   2       40.96       31.16     50.63 o 
   6   3   2       28.67       53.60     44.63 o 
   7   3   2      104.89      191.20     80.23 o 
   8   3   2        2.20       10.29     50.40 o 
   9   3   2       33.81      -46.57     46.57 o 
 -10   4   2     1342.83     1330.75    195.66 o 
  -9   4   2       38.00       89.14     68.17 o 
  -8   4   2     1622.47     1521.15    184.97 o 
  -7   4   2      661.52      659.77    128.80 o 
  -6   4   2      334.72      206.63     63.20 o 
  -5   4   2     1195.77     1051.55    111.03 o 
  -4   4   2       69.82       40.70     21.15 o 
  -3   4   2     4135.60     3974.49    163.18 o 
  -2   4   2      259.05      183.32     27.38 o 
  -1   4   2    11034.55    11150.15    588.80 o 
   0   4   2       79.13       73.39     25.60 o 
   1   4   2    10276.70    10797.85    365.38 o 
   2   4   2     1193.62     1206.17     75.48 o 
   3   4   2    16011.40    16826.60    555.29 o 
   4   4   2      189.48      169.76     53.57 o 
   5   4   2     2919.41     2877.86    259.60 o 
   6   4   2      377.47      217.60     76.57 o 
   7   4   2      551.60      626.34    133.09 o 
   8   4   2       91.63      170.11     88.74 o 
 -10   5   2       94.99       26.00     90.80 o 
  -9   5   2     1244.39     1348.00    195.37 o 
  -8   5   2       74.28       43.37     69.37 o 
  -7   5   2      348.91      290.06     91.71 o 
  -6   5   2     1116.91     1062.06    129.54 o 
  -5   5   2     1964.94     1752.58    151.03 o 
  -4   5   2       83.11       87.67     26.53 o 
  -3   5   2      395.39      413.94     53.56 o 
  -2   5   2      567.43      443.76     36.85 o 
  -1   5   2     1145.46      966.24    152.09 o 
   0   5   2      311.07      280.66     41.13 o 
   1   5   2      316.23      372.50     44.54 o 
   2   5   2     2724.33     2575.01    129.40 o 
   3   5   2        8.86       20.74     22.10 o 
   4   5   2     2813.58     3016.96    154.14 o 
   5   5   2        2.53       41.85     30.76 o 
   6   5   2      689.01      700.46    137.26 o 
   7   5   2     1250.24     1339.95    178.29 o 
  -9   6   2        9.29      -71.60     71.60 o 
  -8   6   2      894.64      833.89    161.83 o 
  -7   6   2      378.69      383.77    102.06 o 
  -6   6   2     2327.38     2268.69    196.57 o 
  -5   6   2      258.02      237.45     46.92 o 
  -4   6   2     3304.14     3098.67    241.83 o 
  -3   6   2       62.37       -2.83     43.86 o 
  -2   6   2      581.16      439.96     60.14 o 
  -1   6   2     3002.26     2999.26    143.37 o 
   0   6   2      655.26      732.56     62.26 o 
   1   6   2     2706.07     2791.76    139.81 o 
   2   6   2       27.16        4.59     24.94 o 
   3   6   2     2169.39     2400.73    136.18 o 
   4   6   2        4.89      -16.45     26.38 o 
   5   6   2      367.36      468.85     73.17 o 
   6   6   2      661.64      781.54    152.34 o 
   7   6   2      509.55      599.77    145.60 o 
  -9   7   2      453.58      718.23    165.94 o 
  -8   7   2       65.46      -44.69     54.06 o 
  -7   7   2     2258.14     2164.86    210.17 o 
  -6   7   2      687.46      749.09    130.06 o 
  -5   7   2     2948.58     2825.91    239.83 o 
  -4   7   2     1345.98     1253.99     93.86 o 
  -3   7   2     1545.87     1407.67     96.64 o 
  -2   7   2     1599.18     1468.75     75.30 o 
  -1   7   2     1255.78     1240.50    130.34 o 
   0   7   2      755.43      733.61     72.58 o 
   1   7   2      236.16      187.88     40.72 o 
   2   7   2      541.66      538.83     72.57 o 
   3   7   2       92.23      118.56     42.75 o 
   4   7   2      404.07      425.63     73.15 o 
   5   7   2      190.92      144.40     84.06 o 
   6   7   2      355.98      493.32    129.43 o 
   7   7   2       43.65      108.57     79.14 o 
  -9   8   2       33.89       14.69     85.54 o 
  -8   8   2      271.59      345.14    117.03 o 
  -7   8   2      264.25      424.40    111.71 o 
  -6   8   2     4898.15     5247.05    248.10 o 
  -5   8   2      258.64      240.08     56.01 o 
  -4   8   2     2555.69     2584.68    150.55 o 
  -3   8   2     1664.73     1631.61    112.19 o 
  -2   8   2     1698.23     1775.89     89.98 o 
  -1   8   2     2629.33     2571.61    111.75 o 
   0   8   2     2253.43     2125.42    131.53 o 
   1   8   2      171.30      168.63     81.94 o 
   2   8   2       16.67       16.08     30.84 o 
   3   8   2        8.45       37.06     36.79 o 
   4   8   2       17.78       10.11     40.67 o 
   5   8   2      205.36      240.57     91.26 o 
   6   8   2       41.73       19.03     67.09 o 
  -8   9   2        8.60      -52.63     52.63 o 
  -7   9   2      732.20      626.00    139.54 o 
  -6   9   2       34.12       -9.37     37.50 o 
  -5   9   2     3313.11     3391.22    258.57 o 
  -4   9   2       49.32       40.44     36.74 o 
  -3   9   2     3146.03     3280.68    180.82 o 
  -2   9   2      933.71     1057.43     79.29 o 
  -1   9   2     3157.75     3453.65    146.05 o 
   0   9   2       53.56       43.18     37.26 o 
   1   9   2      489.33      538.22     81.00 o 
   2   9   2       73.07       49.92     40.03 o 
   3   9   2       11.72       15.13     35.74 o 
   4   9   2      271.23      278.42     71.80 o 
   5   9   2        2.70       -3.43     63.83 o 
  -7  10   2       40.72        1.26     66.51 o 
  -6  10   2      566.72      576.51     90.86 o 
  -5  10   2       12.16        9.39     39.60 o 
  -4  10   2     1193.81     1230.36    113.30 o 
  -3  10   2       35.73       -5.49     35.87 o 
  -2  10   2     2949.49     3076.69    174.38 o 
  -1  10   2       37.31      -14.29     31.10 o 
   0  10   2     1971.82     2098.89    148.31 o 
   1  10   2        0.30       77.62     45.94 o 
   2  10   2      179.95      151.43     59.64 o 
   3  10   2      515.18      606.46     98.32 o 
   4  10   2      310.35      191.79     76.83 o 
  -6  11   2       17.67       78.71     59.69 o 
  -5  11   2       32.48       75.92     53.64 o 
  -4  11   2       50.89       -6.51     44.86 o 
  -3  11   2      122.97      107.64     54.30 o 
  -2  11   2        6.75      -39.38     39.38 o 
  -1  11   2     1986.68     2049.07    123.20 o 
   0  11   2       62.60      163.71     88.46 o 
   1  11   2      576.34      712.45    106.68 o 
   2  11   2      206.13      165.20     67.16 o 
  -4  12   2       20.93       39.65     44.86 o 
  -3  12   2      135.98       56.68     46.40 o 
  -2  12   2      198.20      156.47    183.57 o 
  -1  12   2        1.07       26.47     50.44 o 
   0  12   2       85.49      181.59     60.36 o 
  -1 -12   3       51.59       29.71     98.57 o 
   0 -12   3       91.75       56.06     71.71 o 
   1 -12   3       76.81       -4.63     70.97 o 
   2 -12   3       65.22      -46.23     60.34 o 
   3 -12   3       14.47        1.83     71.09 o 
  -3 -11   3      551.20      601.60    164.74 o 
  -2 -11   3      959.13     1301.37    232.74 o 
  -1 -11   3       13.86       91.89     91.66 o 
   0 -11   3       71.43        4.29     67.89 o 
   1 -11   3       54.38       49.66     72.11 o 
   2 -11   3       50.69       98.86     82.91 o 
   3 -11   3        1.81      -31.71     68.51 o 
   4 -11   3       36.15       24.51     64.86 o 
   5 -11   3      831.31      708.12    154.23 o 
  -5 -10   3      527.93      575.72    168.40 o 
  -4 -10   3       82.57       68.74    103.54 o 
  -3 -10   3     1868.62     2586.35    277.71 o 
  -2 -10   3       17.48       95.31     78.63 o 
  -1 -10   3      565.88      351.83    113.94 o 
   0 -10   3     1116.46     1021.26    181.66 o 
   1 -10   3      313.36      286.00    103.09 o 
   2 -10   3      641.59      965.94    172.06 o 
   3 -10   3      359.95      358.00    108.17 o 
   4 -10   3       85.16       56.51     67.14 o 
   5 -10   3        0.57       70.02     56.16 o 
   6 -10   3      405.55      609.26    176.34 o 
  -6  -9   3       44.27       68.29    111.77 o 
  -5  -9   3       12.15       69.54     95.49 o 
  -4  -9   3     1239.75     1629.78    213.71 o 
  -3  -9   3      234.00      319.20    116.23 o 
  -2  -9   3     3981.69     4114.98    333.43 o 
  -1  -9   3       33.56       52.80     75.60 o 
   0  -9   3      472.82      609.14    136.46 o 
   1  -9   3     2073.16     2192.69    214.23 o 
   2  -9   3     1787.98     1871.12    135.11 o 
   3  -9   3      627.35      506.93     62.58 o 
   4  -9   3      545.62      447.35     60.27 o 
   5  -9   3       62.62       68.36     38.96 o 
   6  -9   3        0.53      -11.03     62.74 o 
   7  -9   3        0.02       11.30     72.74 o 
  -6  -8   3        7.01       48.40     93.77 o 
  -5  -8   3      376.99      474.13     81.23 o 
  -4  -8   3       23.99      -20.67     34.48 o 
  -3  -8   3     2646.56     3047.05    165.97 o 
  -2  -8   3      132.62      131.91     39.09 o 
  -1  -8   3     1900.24     1797.95    190.06 o 
   0  -8   3      210.42      228.86     29.05 o 
   1  -8   3     4731.23     5105.71    172.12 o 
   2  -8   3     1005.95      886.60     62.00 o 
   3  -8   3     3631.67     3646.69    143.06 o 
   4  -8   3      331.19      329.44     49.78 o 
   5  -8   3      183.18      133.43     40.80 o 
   6  -8   3      591.34      419.86     89.06 o 
   7  -8   3      111.75       66.38     73.91 o 
   8  -8   3        0.29      -15.50     65.72 o 
  -7  -7   3       55.52       55.32     56.76 o 
  -6  -7   3      127.22      134.75     55.89 o 
  -5  -7   3      667.32      589.47     84.89 o 
  -4  -7   3     1982.45     2145.82    134.27 o 
  -3  -7   3      422.26      406.93     62.59 o 
  -2  -7   3     1423.83     1320.70     89.17 o 
  -1  -7   3       67.31       71.37     27.22 o 
   0  -7   3     5407.02     5665.04    274.89 o 
   1  -7   3     2314.28     2492.90    100.69 o 
   2  -7   3    10959.59    11516.50    324.94 o 
   3  -7   3      205.85      150.89     29.89 o 
   4  -7   3     1587.43     1418.98     81.82 o 
   5  -7   3     1052.10     1111.68     80.10 o 
   6  -7   3      276.70      372.78     82.51 o 
   7  -7   3      939.73      907.18    121.34 o 
   8  -7   3      453.69      422.19    103.40 o 
  -8  -6   3      203.87      242.63     97.49 o 
  -7  -6   3      170.12      180.60     60.94 o 
  -6  -6   3      664.98      650.71     92.55 o 
  -5  -6   3       18.60       43.49     36.98 o 
  -4  -6   3        1.93      -11.71     24.92 o 
  -3  -6   3       35.19       50.76     26.62 o 
  -2  -6   3       91.97       93.93     40.69 o 
  -1  -6   3      950.65      871.75     63.10 o 
   0  -6   3     1820.46     1873.15    105.60 o 
   1  -6   3    14116.66    15395.45    408.50 o 
   2  -6   3       27.90       19.34     16.25 o 
   3  -6   3     5538.04     5607.45    181.07 o 
   4  -6   3     1278.47     1143.68     68.56 o 
   5  -6   3     3745.56     3763.87    208.14 o 
   6  -6   3     1317.00     1306.84    162.06 o 
   7  -6   3      910.15     1028.22    144.43 o 
   8  -6   3      168.94      255.41     75.66 o 
   9  -6   3       38.21       69.50     66.59 o 
  -8  -5   3     1031.64     1145.77    150.69 o 
  -7  -5   3     2534.51     3093.96    184.41 o 
  -6  -5   3      465.80      443.69     75.14 o 
  -5  -5   3     1086.45      864.07     84.93 o 
  -4  -5   3      535.38      478.01     83.40 o 
  -3  -5   3      301.17      317.62     55.86 o 
  -2  -5   3      871.19      637.19     52.47 o 
  -1  -5   3      276.85      341.30     42.66 o 
   0  -5   3     4440.61     4668.66    146.69 o 
   1  -5   3       11.79        6.47     12.66 o 
   2  -5   3    13109.36    13998.74    371.89 o 
   3  -5   3       53.42       43.48     18.69 o 
   4  -5   3     4476.95     4803.29    196.99 o 
   5  -5   3     1634.73     1429.37    113.08 o 
   6  -5   3     4283.87     4556.53    224.47 o 
   7  -5   3      188.37      142.66     99.46 o 
   8  -5   3      971.58     1101.17    130.10 o 
   9  -5   3       96.25      188.58     79.32 o 
  -9  -4   3       80.13       -3.26     54.91 o 
  -8  -4   3     2183.77     1995.32    198.34 o 
  -7  -4   3      379.06      360.82     70.25 o 
  -6  -4   3     3972.41     3834.89    193.22 o 
  -5  -4   3      922.26      827.72    158.26 o 
  -4  -4   3      863.60      779.82     66.51 o 
  -3  -4   3     5422.54     4965.33    414.20 o 
  -2  -4   3     6053.47     5579.05    252.17 o 
  -1  -4   3       41.71       18.58     13.31 o 
   0  -4   3      111.45      100.13     13.36 o 
   1  -4   3     2128.14     2234.60     79.53 o 
   2  -4   3      621.11      508.34     38.83 o 
   3  -4   3     3181.19     3111.31    112.46 o 
   4  -4   3      508.08      572.96     70.60 o 
   5  -4   3     7608.83     7672.30    239.26 o 
   6  -4   3      157.97      159.97     52.10 o 
   7  -4   3     4860.24     4723.51    235.48 o 
   8  -4   3      121.98      208.12     64.11 o 
   9  -4   3      542.61      331.20    167.09 o 
  -9  -3   3      439.17      686.12    143.37 o 
  -8  -3   3      102.96      134.51     65.09 o 
  -7  -3   3     3079.28     2992.34    237.69 o 
  -6  -3   3      330.84      363.14     60.70 o 
  -5  -3   3     5803.19     5855.83    461.23 o 
  -4  -3   3     2271.43     2153.29    114.74 o 
  -3  -3   3     7267.67     7830.16    281.05 o 
  -2  -3   3    10331.78    10938.15    363.13 o 
  -1  -3   3    11108.09    11211.38    359.72 o 
   0  -3   3     2024.08     1695.10    231.74 o 
   1  -3   3        0.12       16.17     10.05 o 
   2  -3   3     4345.95     4430.22    135.90 o 
   3  -3   3       16.71        1.51     11.97 o 
   4  -3   3      294.56      301.92     31.89 o 
   5  -3   3       30.08       34.82     25.65 o 
   6  -3   3     2942.95     3107.95    168.05 o 
   7  -3   3       22.79       27.20     55.43 o 
   8  -3   3     1167.46     1339.37    124.81 o 
   9  -3   3      250.75      200.59     69.89 o 
 -10  -2   3        0.48      -43.89     43.89 o 
  -9  -2   3      305.69      178.40     79.89 o 
  -8  -2   3     2094.54     2218.63    212.63 o 
  -7  -2   3      655.06      773.43    111.66 o 
  -6  -2   3     1768.47     1865.28    190.91 o 
  -5  -2   3       87.16       71.58     25.99 o 
  -4  -2   3     9178.40     9660.51    338.07 o 
  -3  -2   3    10298.65    10438.62    351.06 o 
  -2  -2   3    29773.36    31484.60    956.66 o 
  -1  -2   3     6028.39     6397.02    209.64 o 
   0  -2   3    10018.55    10922.65    507.66 o 
   1  -2   3     3763.27     3272.48    232.69 o 
   2  -2   3       21.16       46.20     12.12 o 
   3  -2   3     4919.73     5154.31    153.28 o 
   4  -2   3      451.04      481.85     59.63 o 
   5  -2   3      801.53      813.74     75.42 o 
   6  -2   3       69.75       48.44     84.00 o 
   7  -2   3      834.13      845.99     96.41 o 
   8  -2   3       35.78       45.35     46.22 o 
   9  -2   3      473.79      498.46    135.94 o 
 -10  -1   3       11.41      -28.34     48.23 o 
  -9  -1   3       12.37       19.03     53.31 o 
  -8  -1   3        1.80      -38.57     38.57 o 
  -7  -1   3      612.00      632.30     70.54 o 
  -6  -1   3      304.96      293.57     61.43 o 
  -5  -1   3      643.90      576.84     55.38 o 
  -4  -1   3     2608.75     2607.39    202.74 o 
  -3  -1   3    19486.05    18420.84    625.77 o 
  -2  -1   3     2120.73     2329.99     96.45 o 
  -1  -1   3    35029.20    35982.85   1073.99 o 
   0  -1   3     3167.00     3127.29    107.05 o 
   1  -1   3     9037.01    10376.79    264.74 o 
   2  -1   3    11439.78    11292.76    292.19 o 
   3  -1   3     8114.05     8479.20    355.52 o 
   4  -1   3      567.03      473.29     59.71 o 
   5  -1   3      529.45      516.57     69.09 o 
   6  -1   3       21.40       17.94     30.53 o 
   7  -1   3        8.84        6.56     36.75 o 
   8  -1   3       71.79       86.97     53.18 o 
   9  -1   3       18.49      -40.80     63.03 o 
 -10   0   3       62.14       56.00     66.57 o 
  -9   0   3      162.93       39.26     56.00 o 
  -8   0   3        0.57      -35.09     43.71 o 
  -7   0   3      518.67      463.65     74.23 o 
  -6   0   3       42.16       54.86     25.50 o 
  -5   0   3      602.10      519.61     52.89 o 
  -4   0   3     7954.25     7199.06    259.90 o 
  -3   0   3       57.26       53.60     23.94 o 
  -2   0   3    35789.73    35480.42   1492.00 o 
  -1   0   3     2296.79     2568.04     84.50 o 
   0   0   3    16699.27    18160.21    770.12 o 
   1   0   3    48009.60    49464.92   1449.65 o 
   2   0   3    31960.62    32784.89    982.36 o 
   3   0   3     2689.14     2401.82    113.45 o 
   4   0   3     5337.57     5546.03    221.16 o 
   5   0   3      550.33      430.48    102.69 o 
   6   0   3      240.55      199.17     51.37 o 
   7   0   3      480.46      479.80     78.52 o 
   8   0   3      266.69      230.74     84.86 o 
   9   0   3       61.07       31.09     64.11 o 
  -9   1   3       54.77       57.09     62.91 o 
  -8   1   3       22.63       27.28     30.76 o 
  -7   1   3     1526.01     1382.24     96.23 o 
  -6   1   3      272.31      231.71     72.34 o 
  -5   1   3       69.60       43.43     32.51 o 
  -4   1   3      118.57      143.94     39.54 o 
  -3   1   3    10438.80    10763.22    495.43 o 
  -2   1   3     1277.06      981.26     71.37 o 
  -1   1   3     2517.30     2319.29     86.06 o 
   0   1   3     1090.37     1317.09     83.94 o 
   1   1   3     2097.13     1689.15     91.69 o 
   2   1   3     5297.62     5014.48    141.95 o 
   3   1   3    14361.08    14858.91    382.76 o 
   4   1   3     2477.66     2534.72    127.65 o 
   5   1   3     1553.60     1721.18    109.08 o 
   6   1   3     1910.47     1840.83    122.93 o 
   7   1   3      300.59      233.49     78.17 o 
   8   1   3      325.77      514.29    128.23 o 
   9   1   3       10.29      -46.23     55.77 o 
 -10   2   3       34.59      -45.37     45.37 o 
  -9   2   3     1004.89      882.12    164.29 o 
  -8   2   3      527.78      375.36    104.11 o 
  -7   2   3     1659.28     1241.72    153.49 o 
  -6   2   3     1731.63     1601.15    155.83 o 
  -5   2   3     2379.35     2233.32    169.31 o 
  -4   2   3     3408.37     4025.50    233.94 o 
  -3   2   3     5167.64     4981.38    260.51 o 
  -2   2   3       23.29       24.17     13.14 o 
  -1   2   3      118.59      136.01     30.31 o 
   0   2   3    12110.83    12470.55    396.00 o 
   1   2   3      141.26      181.85     19.39 o 
   2   2   3    25594.37    26185.56    650.39 o 
   3   2   3      372.59      401.87     48.38 o 
   4   2   3     1871.61     1773.98     74.18 o 
   5   2   3     3953.36     3989.64    186.02 o 
   6   2   3     1895.23     1925.60    189.71 o 
   7   2   3      938.84     1042.92    145.14 o 
   8   2   3      471.04      427.89    116.91 o 
   9   2   3       35.96       20.57     53.49 o 
 -10   3   3      427.91        3.14     62.97 o 
  -9   3   3      156.85      128.69     77.83 o 
  -8   3   3      962.46      793.20    151.03 o 
  -7   3   3     1790.25     1811.09    184.00 o 
  -6   3   3     4639.13     5057.90    318.40 o 
  -5   3   3     2106.20     2134.52    163.77 o 
  -4   3   3     2667.61     2913.15    188.80 o 
  -3   3   3     2223.53     2011.66    138.06 o 
  -2   3   3      184.75      153.99     21.00 o 
  -1   3   3       32.12       33.71     13.70 o 
   0   3   3      284.41      232.68     31.38 o 
   1   3   3     2307.52     2119.40     73.70 o 
   2   3   3        9.45       11.84     19.46 o 
   3   3   3     3307.30     3457.52    123.02 o 
   4   3   3      158.11      157.79     28.55 o 
   5   3   3     3070.62     3337.84    250.74 o 
   6   3   3      959.09     1166.80    150.91 o 
   7   3   3     1427.23     1575.55    183.43 o 
   8   3   3      245.60      280.91     99.60 o 
 -10   4   3       42.83        2.34     75.66 o 
  -9   4   3      747.04      810.12    167.03 o 
  -8   4   3      815.05     1035.03    151.83 o 
  -7   4   3     4205.13     4387.44    313.32 o 
  -6   4   3      488.40      438.57     91.54 o 
  -5   4   3     5247.34     4960.01    295.83 o 
  -4   4   3     1703.64     1735.32    138.06 o 
  -3   4   3      873.90      857.22     62.29 o 
  -2   4   3    11277.93    11184.80    294.68 o 
  -1   4   3     2954.69     3103.06    134.26 o 
   0   4   3        0.00       19.08     13.39 o 
   1   4   3     1171.38     1284.49     79.49 o 
   2   4   3     3034.49     3128.43    141.03 o 
   3   4   3       53.31       64.91     24.64 o 
   4   4   3      715.85      727.00     64.55 o 
   5   4   3      531.08      397.37     98.46 o 
   6   4   3     1816.31     1924.98    197.83 o 
   7   4   3       85.66      129.20     73.09 o 
 -10   5   3       35.18      -34.34     69.14 o 
  -9   5   3      112.80       89.09     81.71 o 
  -8   5   3     2402.13     2528.63    243.60 o 
  -7   5   3      699.16      783.26    137.20 o 
  -6   5   3     9407.72     9692.54    523.37 o 
  -5   5   3      742.10      546.23     80.00 o 
  -4   5   3     3629.97     3639.26    166.14 o 
  -3   5   3     6711.41     7323.74    275.35 o 
  -2   5   3     6710.70     6906.71    200.92 o 
  -1   5   3     3457.13     3500.51    154.31 o 
   0   5   3     1062.56      981.55     69.74 o 
   1   5   3      540.49      500.70     51.03 o 
   2   5   3      239.62      184.74     39.10 o 
   3   5   3       25.76       69.19     27.41 o 
   4   5   3      192.84      152.46     39.84 o 
   5   5   3      922.67      830.17    146.17 o 
   6   5   3        3.74      -36.86     36.86 o 
   7   5   3      497.24      361.89    118.91 o 
  -9   6   3       58.86       99.60     81.31 o 
  -8   6   3      147.81      197.49     92.00 o 
  -7   6   3     4135.14     4691.73    330.86 o 
  -6   6   3       62.91       40.69     47.49 o 
  -5   6   3     4837.10     4206.01    277.09 o 
  -4   6   3     1084.98     1119.20     83.37 o 
  -3   6   3     4796.24     4425.89    224.34 o 
  -2   6   3     3121.23     2908.56    110.97 o 
  -1   6   3    11495.92    11111.05    393.91 o 
   0   6   3      131.98      106.30     31.96 o 
   1   6   3     1000.67      943.21     75.23 o 
   2   6   3      703.13      748.98     70.66 o 
   3   6   3        9.91        9.80     33.57 o 
   4   6   3      146.26      157.90     65.23 o 
   5   6   3       11.67       23.09     48.57 o 
   6   6   3      315.78      300.69     97.71 o 
   7   6   3       95.68        6.63     69.31 o 
  -9   7   3      157.03       33.20     79.43 o 
  -8   7   3      303.19      483.77    121.09 o 
  -7   7   3      124.91      106.29     61.54 o 
  -6   7   3      676.81      652.17    124.74 o 
  -5   7   3       69.45      103.23     35.80 o 
  -4   7   3     4782.71     4823.93    219.51 o 
  -3   7   3      975.58      936.75     79.14 o 
  -2   7   3    12697.46    13290.57    364.72 o 
  -1   7   3      149.81      156.43     38.25 o 
   0   7   3     2259.58     2085.22    125.66 o 
   1   7   3     2016.27     1988.41    121.71 o 
   2   7   3     1528.81     1675.45    113.84 o 
   3   7   3     1940.44     1738.67    121.79 o 
   4   7   3      428.13      556.58    129.89 o 
   5   7   3        0.69       95.94     65.37 o 
   6   7   3       66.58       60.69     70.40 o 
  -9   8   3        0.45       11.14     80.97 o 
  -8   8   3      118.71       94.11     71.71 o 
  -7   8   3        8.37       35.94     61.26 o 
  -6   8   3       74.41      100.00     67.49 o 
  -5   8   3      240.91      158.03     49.03 o 
  -4   8   3      534.59      693.33     80.77 o 
  -3   8   3     3332.88     3473.42    181.20 o 
  -2   8   3       78.88       50.95     27.42 o 
  -1   8   3     3120.60     3051.62    165.56 o 
   0   8   3      324.36      281.62     56.30 o 
   1   8   3     1162.94     1172.73     98.66 o 
   2   8   3     1884.21     1778.55    127.73 o 
   3   8   3     1897.35     1907.73    138.45 o 
   4   8   3      308.77      365.10     75.89 o 
   5   8   3      215.51       68.91     75.09 o 
  -8   9   3      232.69      338.52    119.14 o 
  -7   9   3       18.36      110.91     73.14 o 
  -6   9   3      265.74      281.26     66.17 o 
  -5   9   3       96.31       90.46     42.63 o 
  -4   9   3        7.76      -28.65     28.65 o 
  -3   9   3        7.83       43.61     35.17 o 
  -2   9   3      377.39      382.38     55.26 o 
  -1   9   3       11.36       -4.44     25.15 o 
   0   9   3     1761.47     1767.91    127.44 o 
   1   9   3      759.57      652.63    158.40 o 
   2   9   3     1967.85     2107.95    147.59 o 
   3   9   3       40.67       40.16     53.20 o 
   4   9   3      422.28      295.63     80.78 o 
   5   9   3       39.11      -65.31     65.31 o 
  -7  10   3      631.14      870.69    165.09 o 
  -6  10   3      370.06      333.43     76.83 o 
  -5  10   3      256.98      307.56     87.11 o 
  -4  10   3     1003.98      722.69     98.99 o 
  -3  10   3      205.72      166.48    100.23 o 
  -2  10   3        0.58       34.10     35.20 o 
  -1  10   3        0.08       10.38     33.38 o 
   0  10   3      434.31      337.29     71.65 o 
   1  10   3      579.34      689.12     99.73 o 
   2  10   3      311.75      282.87     69.80 o 
   3  10   3      956.38     1324.98    129.38 o 
  -6  11   3      285.74      372.68    143.63 o 
  -5  11   3      315.51      334.42    102.03 o 
  -4  11   3        0.19      -26.46     45.31 o 
  -3  11   3        7.08       14.25     45.02 o 
  -2  11   3        6.60       35.30     39.11 o 
  -1  11   3       94.88       92.31     47.39 o 
   0  11   3        0.13       28.76     47.52 o 
   1  11   3        1.12      116.66     55.66 o 
   2  11   3      197.52      206.83     73.01 o 
  -3  12   3       50.84      -11.81     58.57 o 
  -2  12   3        2.05       -0.35     51.12 o 
  -1  12   3      137.79      132.33     96.78 o 
  -1 -12   4      158.45      117.83    109.31 o 
   0 -12   4      350.43      -10.97     58.97 o 
   3 -12   4        6.75      -41.09     66.86 o 
  -3 -11   4      429.36      808.80    188.11 o 
  -2 -11   4      277.23      376.40    137.26 o 
  -1 -11   4      846.01      866.34    185.94 o 
   0 -11   4      756.27      766.17    166.46 o 
   1 -11   4     1683.41     2342.35    258.91 o 
   2 -11   4      190.77      190.57     98.63 o 
   3 -11   4      418.51      594.69    145.60 o 
   4 -11   4      492.64      649.49    148.00 o 
   5 -11   4       37.65       14.57     71.03 o 
  -5 -10   4       16.29      -78.69     94.63 o 
  -4 -10   4      323.02      246.11    119.37 o 
  -3 -10   4       22.18       71.71     90.29 o 
  -2 -10   4      301.72      375.14    125.77 o 
  -1 -10   4      437.15      504.23    140.23 o 
   0 -10   4     3665.50     3940.75    331.83 o 
   1 -10   4       31.45      -38.57     44.97 o 
   2 -10   4     1923.05     2507.61    244.11 o 
   3 -10   4      222.44      192.46     87.03 o 
   4 -10   4      308.75      366.43    131.31 o 
   5 -10   4      832.48     1022.29    118.64 o 
   6 -10   4      397.23      546.40    177.77 o 
  -6  -9   4      137.91      153.37    119.09 o 
  -5  -9   4        3.41      -38.23     79.26 o 
  -4  -9   4        7.42      -20.86     73.49 o 
  -3  -9   4        0.24       40.00     71.26 o 
  -2  -9   4      281.20      347.60    110.63 o 
  -1  -9   4     2358.35     2252.52    232.69 o 
   0  -9   4      232.20      231.49     85.03 o 
   1  -9   4     4991.93     5564.57    735.26 o 
   2  -9   4      153.48      105.78     87.34 o 
   3  -9   4     1028.90     1109.67    104.76 o 
   4  -9   4     1429.56     1468.44    126.19 o 
   5  -9   4     1399.44     1428.89    128.47 o 
   6  -9   4      454.34      656.00    160.40 o 
   7  -9   4      531.66      537.77    168.17 o 
  -7  -8   4      311.63      632.40    178.91 o 
  -6  -8   4       70.84      136.69    103.26 o 
  -5  -8   4       39.11       46.46     81.60 o 
  -4  -8   4     1103.35     1143.37    195.54 o 
  -3  -8   4      148.43       88.23     74.97 o 
  -2  -8   4        7.11      -16.80     47.94 o 
  -1  -8   4      218.88      318.69    103.26 o 
   0  -8   4     1862.10     2363.49    217.37 o 
   1  -8   4        8.76       52.29     32.42 o 
   2  -8   4     1440.28     1619.48     84.52 o 
   3  -8   4     1025.52      961.59     68.70 o 
   4  -8   4     3451.30     3734.26    154.35 o 
   5  -8   4     1024.07     1003.37     85.16 o 
   6  -8   4     2289.56     2340.19    166.65 o 
   7  -8   4      102.64      134.98    186.29 o 
  -7  -7   4      294.91      272.80    124.91 o 
  -6  -7   4      757.85      890.43    101.54 o 
  -5  -7   4      441.41      482.74     77.24 o 
  -4  -7   4       61.74       50.19     43.91 o 
  -3  -7   4     1396.36     1455.48    101.17 o 
  -2  -7   4      479.22      563.61    100.43 o 
  -1  -7   4        5.10       28.71     31.89 o 
   0  -7   4      108.89      171.29     35.24 o 
   1  -7   4       24.01       33.08     19.07 o 
   2  -7   4        2.21      -16.95     16.95 o 
   3  -7   4     1576.19     1405.16     77.41 o 
   4  -7   4     1050.83      877.74     69.21 o 
   5  -7   4     5463.71     5535.83    202.12 o 
   6  -7   4      304.21      273.19     71.86 o 
   7  -7   4     1641.48     1800.02    499.57 o 
   8  -7   4      514.58      621.40    111.10 o 
  -8  -6   4        6.39       35.14     60.46 o 
  -7  -6   4     1237.27     1490.27    137.29 o 
  -6  -6   4      358.28      249.81     79.31 o 
  -5  -6   4     1446.59     1499.37    113.45 o 
  -4  -6   4     4495.64     4762.29    217.65 o 
  -3  -6   4     6427.62     6781.23    268.62 o 
  -2  -6   4     1385.71     1127.87     75.17 o 
  -1  -6   4      574.45      602.25     90.31 o 
   0  -6   4      872.05      844.22     64.89 o 
   1  -6   4      346.69      298.35     36.55 o 
   2  -6   4      409.31      353.54     39.13 o 
   3  -6   4      618.26      599.73     50.46 o 
   4  -6   4     2457.85     2323.87    105.83 o 
   5  -6   4        1.44      -19.34     23.04 o 
   6  -6   4     1954.14     2076.52    147.07 o 
   7  -6   4      211.52      207.31     69.60 o 
   8  -6   4      478.08      467.33     96.29 o 
  -9  -5   4        3.81       16.46     62.40 o 
  -8  -5   4      316.14      254.40     93.09 o 
  -7  -5   4        5.47      -35.00     45.37 o 
  -6  -5   4      590.76      683.89     91.86 o 
  -5  -5   4     1515.26     1335.30    191.11 o 
  -4  -5   4     7696.64     7161.69    395.46 o 
  -3  -5   4     2093.23     1856.14    113.06 o 
  -2  -5   4     8261.22     7990.08    597.32 o 
  -1  -5   4     2790.35     2721.48    129.20 o 
   0  -5   4      126.68      126.90     23.52 o 
   1  -5   4    10577.28    11511.85    311.09 o 
   2  -5   4     1113.35     1028.33     88.31 o 
   3  -5   4      807.04      887.84     56.44 o 
   4  -5   4        2.22        5.72     18.07 o 
   5  -5   4      942.40      847.01     86.31 o 
   6  -5   4      421.92      527.13     83.59 o 
   7  -5   4      439.64      595.32     94.80 o 
   8  -5   4       82.53      111.52     64.97 o 
   9  -5   4      611.55      811.52    130.83 o 
  -9  -4   4      173.81      144.11     72.51 o 
  -8  -4   4      162.31      251.66     80.63 o 
  -7  -4   4      136.54      135.66     52.58 o 
  -6  -4   4       42.66       25.29     31.08 o 
  -5  -4   4     2911.43     2598.60    233.49 o 
  -4  -4   4     1699.43     1579.94     96.59 o 
  -3  -4   4    17019.00    16611.86    548.08 o 
  -2  -4   4      867.87      791.49     77.29 o 
  -1  -4   4     4564.35     4072.76    523.49 o 
   0  -4   4    12607.06    10679.11    548.34 o 
   1  -4   4    10031.93    11080.78    297.07 o 
   2  -4   4     3580.90     3335.70    115.25 o 
   3  -4   4     1920.89     2090.48     86.18 o 
   4  -4   4       46.11       67.12     21.12 o 
   5  -4   4        1.98       21.45     29.17 o 
   6  -4   4      224.47      214.79     57.12 o 
   7  -4   4      622.24      709.86    105.14 o 
   8  -4   4      394.75      420.41     85.83 o 
   9  -4   4       26.38       41.14     50.11 o 
  -9  -3   4       18.67       23.26     64.11 o 
  -8  -3   4      313.67      265.23     66.56 o 
  -7  -3   4      196.71      120.73     42.32 o 
  -6  -3   4      990.98     1191.95     92.16 o 
  -5  -3   4      155.58      237.26     45.96 o 
  -4  -3   4     8027.32     8277.37    303.10 o 
  -3  -3   4     1006.40     1083.92     69.25 o 
  -2  -3   4      929.88      712.45     45.73 o 
  -1  -3   4     5423.36     5717.96    316.29 o 
   0  -3   4     9684.32     8550.99    436.34 o 
   1  -3   4    14698.12    15268.87    470.60 o 
   2  -3   4    15119.53    16286.56    421.27 o 
   3  -3   4     1404.56     1152.79     92.96 o 
   4  -3   4      846.09      887.28     50.67 o 
   5  -3   4     2279.44     2145.24    129.03 o 
   6  -3   4        6.49      -28.79     29.44 o 
   7  -3   4     1089.78     1217.35    224.29 o 
   8  -3   4       76.24       62.61     91.60 o 
   9  -3   4      142.93       44.50     52.35 o 
 -10  -2   4      264.08      157.14     82.46 o 
  -9  -2   4       49.33      147.31     74.97 o 
  -8  -2   4        2.85       39.00     35.87 o 
  -7  -2   4       67.23      104.82     39.89 o 
  -6  -2   4      714.58      588.55     66.50 o 
  -5  -2   4     2400.72     2284.47    196.43 o 
  -4  -2   4       59.96       32.47     22.66 o 
  -3  -2   4     6707.29     6924.01    248.27 o 
  -2  -2   4        0.15       21.24     12.18 o 
  -1  -2   4    14535.56    15003.88    465.79 o 
   0  -2   4     5932.34     6516.87    212.19 o 
   1  -2   4    30918.28    31767.79    778.27 o 
   2  -2   4      112.64       57.80     27.27 o 
   3  -2   4     4083.70     3754.15    119.89 o 
   4  -2   4     4118.66     4028.43    266.91 o 
   5  -2   4     1271.39     1416.01    100.79 o 
   6  -2   4     2073.17     2074.79    136.49 o 
   7  -2   4      489.62      485.10     79.52 o 
   8  -2   4        3.18        1.07     55.09 o 
   9  -2   4        0.24      -14.14     45.29 o 
 -10  -1   4      319.26      243.60     93.94 o 
  -9  -1   4      418.84      509.14    119.54 o 
  -8  -1   4     1873.11     2147.69    134.11 o 
  -7  -1   4     2315.95     2408.37    136.16 o 
  -6  -1   4      277.19      296.42     49.02 o 
  -5  -1   4       50.83       68.85     26.43 o 
  -4  -1   4       34.73       16.81     50.43 o 
  -3  -1   4      306.87      227.90     33.46 o 
  -2  -1   4      727.11      748.56     52.23 o 
  -1  -1   4     1805.54     2094.53     81.13 o 
   0  -1   4    14886.42    15334.13    470.26 o 
   1  -1   4      888.80      854.41     38.24 o 
   2  -1   4    14270.25    13435.60    346.79 o 
   3  -1   4     3785.44     3748.90    158.12 o 
   4  -1   4     3214.51     2887.03    141.71 o 
   5  -1   4     5111.92     5314.91    439.69 o 
   6  -1   4     1445.84     1652.86    118.66 o 
   7  -1   4      657.06      777.04    100.36 o 
   8  -1   4       43.30      -31.05     39.94 o 
   9  -1   4      141.39      179.26     87.31 o 
 -10   0   4      164.18      214.97     93.49 o 
  -9   0   4      658.03      645.83    137.26 o 
  -8   0   4     1593.82     1643.62    137.03 o 
  -7   0   4     2205.46     2184.93    129.56 o 
  -6   0   4     2286.49     2137.79    120.62 o 
  -5   0   4     1138.28     1075.50     76.02 o 
  -4   0   4       65.86      -20.69     26.34 o 
  -3   0   4     2246.60     2040.29    128.34 o 
  -2   0   4       80.98      149.54     28.29 o 
  -1   0   4     1201.67     1182.26     62.06 o 
   0   0   4      325.31      244.46     30.74 o 
   1   0   4    24003.73    24476.75    736.40 o 
   2   0   4     2126.63     2080.54     70.35 o 
   3   0   4     5151.14     5167.44    200.80 o 
   4   0   4     2273.97     2210.18    118.79 o 
   5   0   4     4431.50     3971.97    185.93 o 
   6   0   4     2247.60     2099.65    167.83 o 
   7   0   4     2759.57     2747.09    168.24 o 
   8   0   4       97.88        5.13     46.48 o 
   9   0   4       44.77       63.31     79.09 o 
 -10   1   4       70.61      -42.57     42.57 o 
  -9   1   4     1756.29     1754.00    196.63 o 
  -8   1   4      797.19      774.26     82.41 o 
  -7   1   4     6375.29     6467.97    304.77 o 
  -6   1   4     1205.76     1274.35    135.26 o 
  -5   1   4     2612.14     2450.63    178.40 o 
  -4   1   4    16135.27    16822.89    764.63 o 
  -3   1   4     3013.68     3048.58    174.80 o 
  -2   1   4     9075.53     9141.45    418.63 o 
  -1   1   4     2542.22     3068.69    163.20 o 
   0   1   4     7662.85     8000.02    370.40 o 
   1   1   4      264.60      168.86     31.89 o 
   2   1   4     1181.31     1164.90     67.33 o 
   3   1   4     1528.45     1691.11    136.91 o 
   4   1   4     6203.04     6262.14    246.87 o 
   5   1   4      442.10      455.53     65.13 o 
   6   1   4     3621.49     3760.03    192.07 o 
   7   1   4      319.60      325.00     69.62 o 
   8   1   4      462.30      394.23    117.14 o 
   9   1   4      292.38      525.32    146.06 o 
 -10   2   4      284.35      214.00     95.60 o 
  -9   2   4      658.74      545.32    132.51 o 
  -8   2   4     3941.74     3584.07    294.57 o 
  -7   2   4      346.40      312.80     88.51 o 
  -6   2   4     4491.88     5008.24    314.80 o 
  -5   2   4     4210.38     4312.64    261.20 o 
  -4   2   4     5684.73     5781.78    309.43 o 
  -3   2   4    22609.20    23739.54   1038.80 o 
  -2   2   4    18714.13    19542.62    571.55 o 
  -1   2   4     3025.39     3083.95    172.57 o 
   0   2   4     4258.11     4842.87    249.43 o 
   1   2   4     1637.23     1555.29     60.06 o 
   2   2   4      246.12      183.17     26.06 o 
   3   2   4     1116.79     1095.30     57.29 o 
   4   2   4      436.36      479.33     37.29 o 
   5   2   4     2843.54     2806.67    151.31 o 
   6   2   4       46.64       98.88     41.49 o 
   7   2   4     1056.66     1062.57    152.80 o 
   8   2   4       66.13       71.83     77.20 o 
 -10   3   4      148.66       18.17     61.94 o 
  -9   3   4      816.76      928.00    181.20 o 
  -8   3   4       10.67       12.17     48.80 o 
  -7   3   4     2894.26     2835.66    235.71 o 
  -6   3   4      196.24      188.69     62.11 o 
  -5   3   4     3204.81     2837.83    197.09 o 
  -4   3   4     6809.32     6627.56    350.63 o 
  -3   3   4    20568.52    22545.99    999.15 o 
  -2   3   4      803.29      736.01     48.77 o 
  -1   3   4     3742.88     3901.08    155.37 o 
   0   3   4     5841.05     5781.68    211.67 o 
   1   3   4      236.24      197.96     35.17 o 
   2   3   4     4152.81     3918.20    126.86 o 
   3   3   4      697.86      641.98     53.07 o 
   4   3   4      728.03      811.47     51.97 o 
   5   3   4       47.32       28.36     28.20 o 
   6   3   4      369.18      439.83    113.60 o 
   7   3   4       23.27       12.34     42.46 o 
   8   3   4      128.72      -43.49     50.29 o 
 -10   4   4        8.24      -58.46     58.46 o 
  -9   4   4        8.00      -13.14     61.54 o 
  -8   4   4      279.12      290.57     97.31 o 
  -7   4   4       11.18       84.17     58.11 o 
  -6   4   4     1211.66     1330.35    138.46 o 
  -5   4   4     2298.03     2475.66    183.83 o 
  -4   4   4    13789.23    14908.32    704.69 o 
  -3   4   4      439.75      383.72     69.03 o 
  -2   4   4    15964.79    16062.31    410.26 o 
  -1   4   4     1177.54     1161.92    162.86 o 
   0   4   4     3999.68     4281.58    174.25 o 
   1   4   4    12814.49    12863.59    433.37 o 
   2   4   4     6870.60     6960.95    203.51 o 
   3   4   4      984.53      950.79     57.15 o 
   4   4   4      181.77      190.90     42.23 o 
   5   4   4      136.29       41.77     50.74 o 
   6   4   4        2.24       21.49     48.00 o 
   7   4   4       14.78       38.80     53.37 o 
   8   4   4      123.54       46.29     55.03 o 
 -10   5   4      176.14      255.77    121.31 o 
  -9   5   4        2.70      -19.83     68.69 o 
  -8   5   4      190.84      227.31     93.31 o 
  -7   5   4      663.43      737.83    132.29 o 
  -6   5   4       18.81       76.97     44.40 o 
  -5   5   4      704.49      591.14     83.94 o 
  -4   5   4      482.07      507.94     90.06 o 
  -3   5   4     8158.03     7949.49    296.90 o 
  -2   5   4      926.95      829.32     50.71 o 
  -1   5   4     3139.24     3107.56    144.68 o 
   0   5   4     5073.05     5327.73    214.46 o 
   1   5   4     3618.82     3566.59    270.11 o 
   2   5   4     6169.40     5910.70    240.27 o 
   3   5   4     2974.91     2868.75    146.91 o 
   4   5   4      725.93      608.41    129.26 o 
   5   5   4       44.03       66.97     56.63 o 
   6   5   4      111.00       77.89     76.46 o 
   7   5   4       88.50       51.89     70.29 o 
  -9   6   4      172.09      276.34    105.03 o 
  -8   6   4      666.52      609.83    140.40 o 
  -7   6   4       62.08      149.83     66.00 o 
  -6   6   4      841.37      941.77    121.43 o 
  -5   6   4      100.98      183.43     61.83 o 
  -4   6   4     1278.65     1147.40    170.71 o 
  -3   6   4      134.66      110.95     32.15 o 
  -2   6   4     1176.26     1077.09     62.07 o 
  -1   6   4     1964.71     1934.27    112.68 o 
   0   6   4     4011.59     3616.12    169.48 o 
   1   6   4     2941.50     3011.02    152.78 o 
   2   6   4     4697.15     4835.42    260.71 o 
   3   6   4      765.01      838.62    112.09 o 
   4   6   4      776.33      731.33     82.35 o 
   5   6   4     1237.52     1140.12    156.40 o 
   6   6   4      507.97      225.54    100.29 o 
   7   6   4      307.83      -26.00     51.71 o 
  -9   7   4      542.14      566.86    145.03 o 
  -8   7   4      127.03      229.09     90.86 o 
  -7   7   4      978.84      952.75    135.37 o 
  -6   7   4     1198.28     1215.37    142.34 o 
  -5   7   4       25.97       50.51     46.11 o 
  -4   7   4        3.89       -1.38     24.31 o 
  -3   7   4        5.07       54.78     29.08 o 
  -2   7   4      199.15      191.37     33.67 o 
  -1   7   4      118.97      105.78     33.61 o 
   0   7   4      970.46      714.14    100.37 o 
   1   7   4     3658.24     3820.86    187.17 o 
   2   7   4       14.66        6.35     25.72 o 
   3   7   4     1026.45     1142.02     98.66 o 
   4   7   4       70.94      103.27     48.12 o 
   5   7   4      303.65      464.92    126.23 o 
   6   7   4      436.55       78.74     68.51 o 
  -9   8   4      456.57      538.52    149.37 o 
  -8   8   4      925.46      994.57    176.97 o 
  -7   8   4     1559.63     1667.66    184.34 o 
  -6   8   4      356.18      422.80    110.40 o 
  -5   8   4     1321.30     1114.93    101.83 o 
  -4   8   4       64.50      113.16     58.43 o 
  -3   8   4       31.55       20.03     30.24 o 
  -2   8   4      148.72      133.00     34.74 o 
  -1   8   4       37.62       24.04     32.24 o 
   0   8   4      423.33      301.77    178.06 o 
   1   8   4       90.74      110.61     50.60 o 
   2   8   4     1763.75     1784.37    130.62 o 
   3   8   4        2.99      -32.74     32.74 o 
   4   8   4      199.79      183.49     84.46 o 
   5   8   4      383.91      436.17    130.06 o 
  -8   9   4      892.66      969.83    182.17 o 
  -7   9   4      437.79      588.34    134.40 o 
  -6   9   4     1598.51     1905.66    202.00 o 
  -5   9   4       43.52       93.86     46.93 o 
  -4   9   4       76.97       45.30     40.00 o 
  -3   9   4     1877.69     1912.13    135.47 o 
  -2   9   4      918.70     1038.81     80.55 o 
  -1   9   4      152.73      229.94     88.06 o 
   0   9   4       94.07       69.92     42.37 o 
   1   9   4       70.98       89.37     46.82 o 
   2   9   4      217.32      200.31     80.77 o 
   3   9   4        0.67      -40.28     40.28 o 
   4   9   4      251.67      115.43     85.43 o 
  -7  10   4      944.87      880.23    174.63 o 
  -6  10   4      210.90      173.88     60.29 o 
  -5  10   4      749.20      674.45    136.37 o 
  -4  10   4     1249.06     1263.30    117.38 o 
  -3  10   4      383.56      400.94    141.23 o 
  -2  10   4      988.73     1160.37     89.16 o 
  -1  10   4      137.02       93.35     41.56 o 
   0  10   4       73.07       48.39     73.49 o 
   1  10   4       41.90       59.14     76.83 o 
   2  10   4      135.56       47.56     52.42 o 
   3  10   4       50.98      148.39     64.20 o 
  -6  11   4      258.28      144.40     67.23 o 
  -5  11   4      112.37       32.29     51.15 o 
  -4  11   4      562.91      395.09     82.66 o 
  -3  11   4     1410.64     1064.69    153.83 o 
  -2  11   4     1273.77     1391.12    107.98 o 
  -1  11   4      101.40       72.70     43.40 o 
   0  11   4      103.82      143.43     64.45 o 
   1  11   4       49.46      201.96     67.23 o 
  -2  12   4       42.34      -23.09     51.53 o 
   0 -12   5       22.11       27.66     59.83 o 
   1 -12   5      284.89       65.71     54.06 o 
  -3 -11   5       14.75       42.63     92.23 o 
  -2 -11   5        8.61      -66.57     66.57 o 
  -1 -11   5        3.05       95.20     92.80 o 
   0 -11   5      359.56      253.89    121.71 o 
   1 -11   5       48.48       34.23     66.80 o 
   2 -11   5      320.00      251.26    103.94 o 
   3 -11   5      634.01      769.03    166.74 o 
   4 -11   5     1082.79     1486.00    198.11 o 
  -5 -10   5      557.12      731.94    185.71 o 
  -4 -10   5      169.10      244.11    116.06 o 
  -3 -10   5      154.40      252.40    114.40 o 
  -2 -10   5       69.55      -49.89     49.89 o 
  -1 -10   5       34.32       12.74     58.06 o 
   0 -10   5       55.43      137.66     83.14 o 
   1 -10   5        3.62       85.43     76.63 o 
   2 -10   5      379.98      451.43    122.40 o 
   3 -10   5     1595.56     1886.62    151.79 o 
   4 -10   5      356.08      220.39     71.67 o 
   5 -10   5     1428.48     1617.91    147.28 o 
   6 -10   5      138.04      215.60    148.11 o 
  -6  -9   5      453.33      561.26    172.29 o 
  -5  -9   5      601.72      624.80    164.51 o 
  -4  -9   5      487.02      686.97    172.46 o 
  -3  -9   5      539.04      584.40    152.17 o 
  -2  -9   5      310.56      278.00    111.54 o 
  -1  -9   5       27.70       -9.77     52.74 o 
   0  -9   5     1303.62     1489.21    119.04 o 
   1  -9   5      142.95      117.07     51.07 o 
   2  -9   5      126.61      145.76     53.23 o 
   3  -9   5        6.99       -7.70     41.88 o 
   4  -9   5     1383.52     1499.26    128.55 o 
   5  -9   5       47.03       35.89     91.54 o 
   6  -9   5      451.71      353.49    144.06 o 
  -7  -8   5       12.24      124.91    122.06 o 
  -6  -8   5      558.54      689.49    177.66 o 
  -5  -8   5     1210.39     1371.83    230.86 o 
  -4  -8   5     4343.95     5107.15    396.97 o 
  -3  -8   5      368.50      161.71    102.11 o 
  -2  -8   5      776.30      849.89    167.60 o 
  -1  -8   5     1386.33     1565.09    186.40 o 
   0  -8   5        1.56       -2.24     33.90 o 
   1  -8   5     1394.20     1489.34    138.17 o 
   2  -8   5      400.62      444.70     69.76 o 
   3  -8   5      279.87      274.81     62.42 o 
   4  -8   5      252.26      298.35     64.72 o 
   5  -8   5       46.95      102.17     91.94 o 
   6  -8   5       78.61       24.40    100.63 o 
   7  -8   5      418.72      437.09    154.40 o 
  -7  -7   5      206.39      220.11    122.06 o 
  -6  -7   5      235.32      202.29    110.34 o 
  -5  -7   5     2742.30     3365.49    312.69 o 
  -4  -7   5       55.68       97.66     82.40 o 
  -3  -7   5     1626.85     1859.95    214.34 o 
  -2  -7   5     4138.98     4450.47    338.74 o 
  -1  -7   5     2863.95     3001.89    253.31 o 
   0  -7   5     3490.16     4022.47    292.46 o 
   1  -7   5     2444.56     2270.26    132.12 o 
   2  -7   5      495.44      478.53     50.00 o 
   3  -7   5        2.90       17.15     24.51 o 
   4  -7   5      739.91      820.67     68.71 o 
   5  -7   5       23.35       -5.76     38.03 o 
   6  -7   5       17.90      -46.86     46.86 o 
   7  -7   5       91.20      201.18     73.02 o 
   8  -7   5      617.55      795.91    123.70 o 
  -8  -6   5        0.22       24.53     52.86 o 
  -7  -6   5       23.73       79.01     58.71 o 
  -6  -6   5      545.64      684.36     86.41 o 
  -5  -6   5       34.11       43.23     39.69 o 
  -4  -6   5     2429.44     2406.35    190.06 o 
  -3  -6   5      144.35      124.27     31.63 o 
  -2  -6   5     2828.52     2661.26    238.40 o 
  -1  -6   5     4513.99     4356.27    140.89 o 
   0  -6   5    10094.49    10834.88    366.51 o 
   1  -6   5     2810.57     2782.15    136.77 o 
   2  -6   5     2520.15     2573.17    119.37 o 
   3  -6   5     1990.26     1861.32     92.08 o 
   4  -6   5       80.41       46.88     27.70 o 
   5  -6   5     1879.14     1921.39    130.37 o 
   6  -6   5      496.64      372.44     78.09 o 
   7  -6   5        0.21       51.58     53.35 o 
   8  -6   5        9.20      -33.24     58.97 o 
  -9  -5   5      246.54      235.83     90.63 o 
  -8  -5   5       60.52      104.00     53.99 o 
  -7  -5   5        7.67        9.28     39.68 o 
  -6  -5   5       93.62       54.19     66.34 o 
  -5  -5   5      908.08      920.59     85.73 o 
  -4  -5   5        2.58       18.02     47.09 o 
  -3  -5   5     1051.73      944.30     67.85 o 
  -2  -5   5     1275.82     1316.73     73.35 o 
  -1  -5   5     8692.86     7889.58    886.34 o 
   0  -5   5     3744.50     3660.81    259.49 o 
   1  -5   5     9357.07     8855.82    250.60 o 
   2  -5   5     3581.52     3532.69    144.45 o 
   3  -5   5     1719.04     1800.79     83.58 o 
   4  -5   5     5362.86     5653.78    187.19 o 
   5  -5   5     1363.02     1293.03    104.18 o 
   6  -5   5      545.33      696.21     93.49 o 
   7  -5   5        0.50      -38.52     46.70 o 
   8  -5   5      122.92       95.36     69.79 o 
  -9  -4   5      161.43      151.83     78.17 o 
  -8  -4   5      430.76      483.65     84.70 o 
  -7  -4   5      881.60      891.67     95.54 o 
  -6  -4   5        0.23      -16.56     25.43 o 
  -5  -4   5       41.79       29.40     24.58 o 
  -4  -4   5        0.16       31.60     19.88 o 
  -3  -4   5      462.32      477.95    110.34 o 
  -2  -4   5     4365.76     4568.77    172.27 o 
  -1  -4   5     1254.90      982.86    116.57 o 
   0  -4   5    14169.49    11152.08    574.57 o 
   1  -4   5      216.18      246.22     27.06 o 
   2  -4   5     7520.69     7969.64    228.95 o 
   3  -4   5     3918.59     3576.56    126.05 o 
   4  -4   5     3306.71     3211.24    119.80 o 
   5  -4   5     4713.94     4714.39    396.74 o 
   6  -4   5     1823.28     2036.27    141.02 o 
   7  -4   5       22.67       12.36     46.83 o 
   8  -4   5       35.11       48.89     53.07 o 
  -9  -3   5     1040.79      951.20    140.69 o 
  -8  -3   5     1221.45     1502.38    237.20 o 
  -7  -3   5     2116.97     2284.66    141.17 o 
  -6  -3   5      499.96      590.45     74.70 o 
  -5  -3   5     2869.07     3153.11    154.25 o 
  -4  -3   5      212.00      231.77     40.48 o 
  -3  -3   5     1635.43     1668.26     88.15 o 
  -2  -3   5     1533.90     1685.79     79.78 o 
  -1  -3   5     8893.52     9420.76    475.89 o 
   0  -3   5       28.69        4.97     23.31 o 
   1  -3   5     4597.63     4232.60    151.49 o 
   2  -3   5     4244.19     4323.11    138.16 o 
   3  -3   5     7750.57     7911.33    228.69 o 
   4  -3   5     4487.90     4651.79    151.63 o 
   5  -3   5     5204.60     5010.17    223.94 o 
   6  -3   5      413.71      354.54     77.34 o 
   7  -3   5      366.89      266.30     65.74 o 
   8  -3   5      512.28      582.69     95.65 o 
   9  -3   5      104.34       23.89     77.60 o 
 -10  -2   5      168.51       77.03     68.40 o 
  -9  -2   5     1244.54     1502.57    177.77 o 
  -8  -2   5      452.88      623.46     85.68 o 
  -7  -2   5     1160.36     1247.20     96.41 o 
  -6  -2   5     2642.31     2540.07    136.93 o 
  -5  -2   5      184.13      183.66     36.84 o 
  -4  -2   5     8053.24     7716.48    283.31 o 
  -3  -2   5     2515.38     2539.33    117.80 o 
  -2  -2   5      647.36      612.27     43.03 o 
  -1  -2   5       48.86       38.53     10.11 o 
   0  -2   5      849.95      797.77     40.54 o 
   1  -2   5      755.43      670.72     36.41 o 
   2  -2   5      529.91      411.21     34.53 o 
   3  -2   5     3157.12     3314.92    110.66 o 
   4  -2   5     8670.79     8401.66    312.93 o 
   5  -2   5     1095.93      965.60    106.11 o 
   6  -2   5     4460.70     4523.94    220.11 o 
   7  -2   5     1243.27     1304.32    297.34 o 
   8  -2   5      816.38      764.22    114.20 o 
   9  -2   5      794.41      231.11    364.69 o 
 -10  -1   5      977.76      943.89    169.54 o 
  -9  -1   5      100.63       -6.46     48.63 o 
  -8  -1   5     3034.98     3550.89    264.23 o 
  -7  -1   5      298.79      273.85     82.31 o 
  -6  -1   5     1789.42     2088.21    225.94 o 
  -5  -1   5    11015.08    10535.33    375.63 o 
  -4  -1   5    11683.32    11909.76    405.27 o 
  -3  -1   5     7045.32     6529.30    473.17 o 
  -2  -1   5     1308.81     1305.28     64.46 o 
  -1  -1   5     6730.13     6439.43    165.02 o 
   0  -1   5      626.54      432.89     63.37 o 
   1  -1   5     5733.34     5819.05    163.41 o 
   2  -1   5     1718.76     2130.56     83.08 o 
   3  -1   5     2021.35     1827.65    111.20 o 
   4  -1   5        1.04        4.61     20.33 o 
   5  -1   5     2857.00     2751.65    220.09 o 
   6  -1   5        4.39       56.48     36.50 o 
   7  -1   5      134.61      168.02     55.13 o 
   8  -1   5     1453.81     1610.46    139.41 o 
   9  -1   5      605.73      725.43    161.43 o 
 -10   0   5       69.29        3.03     58.57 o 
  -9   0   5      395.16      330.34     99.54 o 
  -8   0   5      206.02      195.25     50.29 o 
  -7   0   5     2090.07     2102.41    128.81 o 
  -6   0   5     1534.86     1467.83     97.58 o 
  -5   0   5     8446.30     7608.83    284.75 o 
  -4   0   5     6757.69     6789.96    347.49 o 
  -3   0   5    13546.16    14261.69    638.12 o 
  -2   0   5     6664.44     6533.39    307.54 o 
  -1   0   5     2797.08     3393.44    173.54 o 
   0   0   5    23174.63    24524.34   1046.86 o 
   1   0   5     3874.24     4478.07    163.77 o 
   2   0   5     1403.12     1343.54     55.45 o 
   3   0   5      183.43      154.15     32.10 o 
   4   0   5      200.32      155.40     38.63 o 
   5   0   5      140.14      152.21     45.19 o 
   6   0   5      422.14      513.49     79.82 o 
   7   0   5      152.20      189.16     58.54 o 
   8   0   5      720.53      804.33    112.77 o 
 -10   1   5       41.33       49.77     60.63 o 
  -9   1   5      172.93      244.91     93.83 o 
  -8   1   5        0.89       19.98     40.43 o 
  -7   1   5       89.86       87.89     34.85 o 
  -6   1   5     1708.90     1552.97    148.34 o 
  -5   1   5     1080.51     1005.89    103.89 o 
  -4   1   5     9794.81     9086.25    443.37 o 
  -3   1   5      665.85      589.14     61.77 o 
  -2   1   5     6095.65     5756.58    282.69 o 
  -1   1   5    17185.94    18847.53    821.77 o 
   0   1   5     7209.09     7890.07    373.54 o 
   1   1   5    15219.11    15632.48    489.69 o 
   2   1   5     5261.29     5700.77    211.65 o 
   3   1   5       20.92       40.56     21.72 o 
   4   1   5       68.22       38.98     27.57 o 
   5   1   5      344.24      234.26     51.97 o 
   6   1   5       36.78      103.40     42.59 o 
   7   1   5        0.32       -8.58     41.47 o 
   8   1   5      207.36      185.65     78.71 o 
 -10   2   5       48.37       -0.63     70.63 o 
  -9   2   5       90.99      105.42     48.20 o 
  -8   2   5       15.37       82.86     59.20 o 
  -7   2   5       22.03       16.06     33.43 o 
  -6   2   5      377.07      393.32     83.20 o 
  -5   2   5     5740.11     5210.81    300.34 o 
  -4   2   5       92.39      171.71     46.63 o 
  -3   2   5     9262.77     8765.85    425.94 o 
  -2   2   5     4552.58     4226.51    151.38 o 
  -1   2   5     6597.47     6479.84    322.69 o 
   0   2   5    15394.04    16068.21    722.12 o 
   1   2   5     4726.32     4543.31    169.32 o 
   2   2   5     6601.01     6298.38    230.56 o 
   3   2   5     1970.26     1906.99    104.95 o 
   4   2   5     2889.78     2725.38    142.18 o 
   5   2   5      321.03      298.59     60.31 o 
   6   2   5      601.12      682.88     89.48 o 
   7   2   5      282.55      227.66     97.37 o 
   8   2   5       31.22       69.26     69.49 o 
 -10   3   5      109.69       -3.77     67.71 o 
  -9   3   5        9.85       42.29     68.06 o 
  -8   3   5      533.89      634.86    133.20 o 
  -7   3   5      102.04       90.74     54.91 o 
  -6   3   5        2.70       55.49     36.69 o 
  -5   3   5       21.35       48.97     30.40 o 
  -4   3   5     2209.69     1792.46    139.31 o 
  -3   3   5      149.25      195.49     46.34 o 
  -2   3   5      646.66      507.17     51.11 o 
  -1   3   5     7148.03     7664.25    382.63 o 
   0   3   5    12869.15    13261.50    437.88 o 
   1   3   5      259.16      213.88     57.04 o 
   2   3   5     2816.32     2619.18     96.60 o 
   3   3   5     2773.62     2725.56    104.40 o 
   4   3   5       82.02       89.36     34.49 o 
   5   3   5     3288.30     3138.56    167.81 o 
   6   3   5      371.48      315.20     65.83 o 
   7   3   5       73.22      159.49     86.00 o 
   8   3   5        0.42      -52.00     52.00 o 
 -10   4   5      157.74        4.80     58.11 o 
  -9   4   5     1731.33     1627.95    208.06 o 
  -8   4   5     1366.51     1472.46    172.97 o 
  -7   4   5      864.22     1042.57    130.63 o 
  -6   4   5      372.51      298.80     74.86 o 
  -5   4   5       53.84       79.54     44.91 o 
  -4   4   5      331.55      288.34     63.71 o 
  -3   4   5      485.92      639.14     76.06 o 
  -2   4   5      448.84      474.31     43.59 o 
  -1   4   5     4440.85     4442.97    183.14 o 
   0   4   5     3654.06     3482.40    153.42 o 
   1   4   5    13203.48    13648.83    363.25 o 
   2   4   5      617.84      639.34     46.59 o 
   3   4   5     1260.30     1236.31     67.43 o 
   4   4   5     2537.65     2692.67    144.87 o 
   5   4   5      610.52      858.86    151.60 o 
   6   4   5     1176.77      951.95    174.69 o 
   7   4   5      235.49      102.91     79.31 o 
 -10   5   5      416.29       48.40     66.11 o 
  -9   5   5      426.82      386.23    114.17 o 
  -8   5   5     1475.37     1495.15    178.06 o 
  -7   5   5     1395.83     1517.72    167.89 o 
  -6   5   5      312.52      309.09     81.49 o 
  -5   5   5        0.08      -29.03     29.03 o 
  -4   5   5     4243.23     4308.30    271.14 o 
  -3   5   5      280.66      246.95     38.85 o 
  -2   5   5       33.87       17.88     14.71 o 
  -1   5   5       53.23       70.81     33.20 o 
   0   5   5     5485.01     5420.19    221.46 o 
   1   5   5     1362.78     1408.83     91.42 o 
   2   5   5      309.73      301.64     49.63 o 
   3   5   5      712.51      680.38     94.80 o 
   4   5   5     1517.12     1801.26    184.69 o 
   5   5   5      865.47     1066.57    153.03 o 
   6   5   5      610.64      690.80    150.40 o 
   7   5   5      165.46        9.83     55.20 o 
  -9   6   5      607.67      461.60    124.46 o 
  -8   6   5     2762.51     3372.24    284.86 o 
  -7   6   5      413.34      433.54    108.74 o 
  -6   6   5     1699.76     1689.32    171.54 o 
  -5   6   5     2306.83     2168.40    185.60 o 
  -4   6   5      883.13     1096.35    118.97 o 
  -3   6   5     2819.91     2663.88    111.33 o 
  -2   6   5      533.90      442.33     47.14 o 
  -1   6   5      147.73      122.83     33.66 o 
   0   6   5      301.35      326.89     53.29 o 
   1   6   5      101.13       46.48     42.46 o 
   2   6   5      353.99      382.36     60.70 o 
   3   6   5     1094.34      960.32     87.86 o 
   4   6   5      736.74      839.09    155.09 o 
   5   6   5     1016.16     1485.26    189.26 o 
   6   6   5       53.13       47.20     62.63 o 
  -9   7   5      650.53      915.83    184.57 o 
  -8   7   5      165.21      192.06     90.29 o 
  -7   7   5     1452.41     1190.29    153.43 o 
  -6   7   5     2101.32     2299.09    208.06 o 
  -5   7   5      778.70      756.29    113.31 o 
  -4   7   5     5292.32     5397.53    244.00 o 
  -3   7   5     2465.57     2760.42    120.31 o 
  -2   7   5     1489.36     1369.56     80.39 o 
  -1   7   5      456.98      478.51    106.34 o 
   0   7   5      773.98      814.21     80.14 o 
   1   7   5      191.65      204.14     47.77 o 
   2   7   5      627.52      562.69    161.49 o 
   3   7   5      492.67      387.57     72.00 o 
   4   7   5      389.98      420.00    118.17 o 
   5   7   5       16.77        6.00     55.71 o 
   6   7   5      265.17        8.11     49.26 o 
  -8   8   5      531.75      936.69    169.89 o 
  -7   8   5       71.96       84.69     67.26 o 
  -6   8   5      354.72      367.43    103.66 o 
  -5   8   5     2631.91     2488.98    217.77 o 
  -4   8   5     3047.72     3124.59    236.26 o 
  -3   8   5      797.53      952.85     73.73 o 
  -2   8   5      837.61      915.55     72.45 o 
  -1   8   5     1160.65      931.72     88.99 o 
   0   8   5      156.41      111.49     44.07 o 
   1   8   5     1373.19     1486.37    241.54 o 
   2   8   5      580.52      496.54     81.58 o 
   3   8   5        3.52       10.26     42.47 o 
   4   8   5        5.29      -54.06     54.06 o 
   5   8   5       41.25       14.00     53.20 o 
  -8   9   5       17.72       88.86     72.97 o 
  -7   9   5       88.25      125.77     80.86 o 
  -6   9   5      125.55      141.20     79.66 o 
  -5   9   5     1239.26     1304.22    116.98 o 
  -4   9   5     1117.33     1231.74    110.27 o 
  -3   9   5     3840.70     4339.48    174.62 o 
  -2   9   5      624.99      583.48     70.22 o 
  -1   9   5      877.51      811.44    158.60 o 
   0   9   5      634.29      603.19    120.03 o 
   1   9   5      358.78      325.14     69.26 o 
   2   9   5      540.63      560.73     90.56 o 
   3   9   5      178.78      198.31     69.35 o 
   4   9   5        0.32        1.66     61.14 o 
  -7  10   5      155.13      312.46    118.00 o 
  -6  10   5        8.63       43.83     57.66 o 
  -5  10   5      306.00      322.56     75.19 o 
  -4  10   5      853.80      955.33    111.88 o 
  -3  10   5       21.16      -31.36     42.74 o 
  -2  10   5      451.95      500.47     87.68 o 
  -1  10   5      851.87      684.60     80.58 o 
   0  10   5      688.63      598.56     95.48 o 
   1  10   5      991.26      986.91    113.92 o 
   2  10   5      578.83      609.65    170.71 o 
  -5  11   5       91.15       27.68     40.99 o 
  -4  11   5       85.15        2.20     44.60 o 
  -3  11   5       15.41        8.84     82.49 o 
  -2  11   5        0.37       36.29     46.09 o 
  -1  11   5       79.17      130.54     51.59 o 
   0  11   5      861.42      691.66    109.90 o 
   1  11   5      515.95      525.86    101.87 o 
  -3 -11   6      140.63      278.63    148.97 o 
  -2 -11   6       85.47       71.09     94.63 o 
   0 -11   6      346.30      380.00    128.91 o 
   1 -11   6       23.84      -21.26     61.09 o 
   2 -11   6        0.28      -46.69     79.83 o 
   3 -11   6      100.33      209.89    106.46 o 
   4 -11   6        1.75       19.54     72.57 o 
  -4 -10   6      199.66      283.66    124.51 o 
  -3 -10   6      559.67      641.60    167.31 o 
  -2 -10   6      839.57     1425.15    202.80 o 
  -1 -10   6      455.49      292.97    110.74 o 
   0 -10   6      628.15      612.29    143.37 o 
   1 -10   6      146.59       73.66     78.17 o 
   2 -10   6      541.90      556.04     96.55 o 
   3 -10   6        9.97        6.23     49.78 o 
   4 -10   6      206.94      141.58     72.87 o 
   5 -10   6       62.68      -61.31    116.46 o 
  -6  -9   6      399.40      468.63    169.49 o 
  -5  -9   6        0.54       -6.97     84.40 o 
  -4  -9   6      387.86      494.86    148.69 o 
  -3  -9   6     1024.52     1039.15    194.80 o 
  -2  -9   6      513.71      515.89    148.17 o 
  -1  -9   6     3883.68     4044.69    333.37 o 
   0  -9   6     2408.74     2555.32    248.91 o 
   1  -9   6      498.00      659.30     95.04 o 
   2  -9   6       65.37       96.15     51.36 o 
   3  -9   6     1902.37     2084.19    192.83 o 
   4  -9   6       36.30      104.89     55.85 o 
   5  -9   6      468.91      381.72    142.74 o 
   6  -9   6       16.48      -13.20    111.89 o 
  -7  -8   6        6.51      -46.23    118.29 o 
  -6  -8   6        3.87       77.20    100.23 o 
  -5  -8   6       54.25       40.57     83.20 o 
  -4  -8   6       87.98       21.26     77.20 o 
  -3  -8   6      897.18      668.40    159.26 o 
  -2  -8   6      594.47      515.37    129.94 o 
  -1  -8   6     4261.06     5341.27    381.43 o 
   0  -8   6     1899.37     2250.29    203.31 o 
   1  -8   6     3288.62     3661.30    186.93 o 
   2  -8   6     2962.25     3050.29    171.43 o 
   3  -8   6     1000.96      831.88     93.08 o 
   4  -8   6     1511.31     1706.01    206.37 o 
   5  -8   6      529.14      589.83    145.43 o 
   6  -8   6       57.24      143.14    111.71 o 
   7  -8   6       14.13       56.29    110.40 o 
  -7  -7   6       93.11       62.91    111.26 o 
  -6  -7   6        0.99      -45.60     82.69 o 
  -5  -7   6       81.74       39.54     90.34 o 
  -4  -7   6      224.88      189.31    105.89 o 
  -3  -7   6     1303.88     1234.57    211.14 o 
  -2  -7   6     2898.17     3247.15    283.26 o 
  -1  -7   6     1262.60     1365.60    174.11 o 
   0  -7   6     6034.31     6592.76    419.49 o 
   1  -7   6     2464.62     2418.47    140.45 o 
   2  -7   6     1988.99     1987.64    214.11 o 
   3  -7   6     5095.62     5651.72    248.06 o 
   4  -7   6     2286.75     2311.59    200.60 o 
   5  -7   6      937.74     1132.17    181.26 o 
   6  -7   6      237.19      274.74    124.80 o 
   7  -7   6      483.60      418.23    144.80 o 
  -8  -6   6      310.97      362.80    147.54 o 
  -7  -6   6      288.30      272.57    127.94 o 
  -6  -6   6        0.54      127.43     93.31 o 
  -5  -6   6     1058.85      912.00    180.34 o 
  -4  -6   6       75.95       91.03     76.57 o 
  -3  -6   6       22.44       66.86     59.03 o 
  -2  -6   6       46.65      -37.89     37.89 o 
  -1  -6   6     1347.87     1151.49    151.94 o 
   0  -6   6       80.62       73.31     57.20 o 
   1  -6   6      619.32      686.74     69.13 o 
   2  -6   6     2796.18     2785.44    109.30 o 
   3  -6   6     5119.09     5267.83    243.03 o 
   4  -6   6     2256.27     2359.54    108.10 o 
   5  -6   6     1562.62     1577.01    231.20 o 
   6  -6   6     1023.12     1043.68    213.74 o 
   7  -6   6      136.33      165.82     82.03 o 
   8  -6   6      514.86      726.74    135.11 o 
  -8  -5   6      100.05      189.49     66.78 o 
  -7  -5   6       55.25       30.00     43.59 o 
  -6  -5   6     3406.88     3324.62    197.60 o 
  -5  -5   6      498.05      511.27    100.06 o 
  -4  -5   6     1595.32     1583.55     98.95 o 
  -3  -5   6       95.55      125.78     45.49 o 
  -2  -5   6       93.59       72.02     18.24 o 
  -1  -5   6      486.69      394.52     93.43 o 
   0  -5   6        4.90       36.23     39.26 o 
   1  -5   6      276.13      274.18     28.67 o 
   2  -5   6     2257.15     2244.88    115.34 o 
   3  -5   6     1487.64     1398.21    149.31 o 
   4  -5   6     4557.46     4653.12    163.96 o 
   5  -5   6      818.90      917.63     90.79 o 
   6  -5   6      742.32      686.26    123.60 o 
   7  -5   6     2223.09     2372.74    167.73 o 
   8  -5   6      722.82      607.21    107.42 o 
  -9  -4   6       69.68       48.80     62.23 o 
  -8  -4   6      893.30      959.58    102.53 o 
  -7  -4   6      787.64      783.66     90.88 o 
  -6  -4   6      653.13      786.07     82.82 o 
  -5  -4   6     4656.55     5166.37    222.30 o 
  -4  -4   6     2611.44     2605.86    231.86 o 
  -3  -4   6     4058.80     3826.19    157.49 o 
  -2  -4   6        0.02       19.18     13.03 o 
  -1  -4   6     5436.36     5460.30    333.14 o 
   0  -4   6       56.96       17.14     42.51 o 
   1  -4   6      108.97       98.48     18.29 o 
   2  -4   6      546.61      519.22     39.84 o 
   3  -4   6     1304.95     1139.74     67.43 o 
   4  -4   6      111.85       78.74     34.91 o 
   5  -4   6     1217.54     1347.53    106.64 o 
   6  -4   6     1788.47     1696.64    177.43 o 
   7  -4   6     1211.14     1112.86    113.70 o 
   8  -4   6     1226.20     1413.95    186.11 o 
  -9  -3   6      330.77      403.26    109.26 o 
  -8  -3   6       59.84       30.82     63.29 o 
  -7  -3   6      421.47      398.65    134.83 o 
  -6  -3   6     2073.94     1871.65    118.14 o 
  -5  -3   6     5091.37     5719.37    233.65 o 
  -4  -3   6     4189.47     4262.88    180.01 o 
  -3  -3   6     4595.94     4837.95    187.41 o 
  -2  -3   6    10241.64    10851.08    355.03 o 
  -1  -3   6      127.38      210.29     58.23 o 
   0  -3   6    10527.61    10954.42    540.23 o 
   1  -3   6      187.32      183.84     22.94 o 
   2  -3   6      195.30      194.06     32.22 o 
   3  -3   6      685.61      720.33     61.00 o 
   4  -3   6       97.72      104.38     33.56 o 
   5  -3   6        2.65        9.13     50.74 o 
   6  -3   6      284.48      263.46     60.60 o 
   7  -3   6      569.32      496.87     85.99 o 
   8  -3   6      775.80     1093.09    162.74 o 
 -10  -2   6        0.61      -40.80     62.06 o 
  -9  -2   6        1.97       -7.13     40.79 o 
  -8  -2   6      169.55      177.07     53.15 o 
  -7  -2   6      530.94      506.74     72.37 o 
  -6  -2   6     6290.16     6506.21    265.27 o 
  -5  -2   6     1067.40     1162.39     98.46 o 
  -4  -2   6     7346.03     6703.82    427.94 o 
  -3  -2   6     6501.22     6167.17    228.54 o 
  -2  -2   6     4745.34     5068.66    182.60 o 
  -1  -2   6    16526.53    16049.82    501.94 o 
   0  -2   6     6371.08     6385.46    217.05 o 
   1  -2   6     5275.48     5370.66    191.14 o 
   2  -2   6      264.16      293.61     32.71 o 
   3  -2   6      167.86      183.18     25.73 o 
   4  -2   6       41.86       38.64     24.77 o 
   5  -2   6      131.53      124.55     40.38 o 
   6  -2   6      365.33      327.42     66.93 o 
   7  -2   6      346.92      342.44     73.95 o 
   8  -2   6        6.81       35.58     51.49 o 
 -10  -1   6        2.71      -26.46     58.29 o 
  -9  -1   6      140.06      185.08     74.43 o 
  -8  -1   6       30.98       14.23     34.94 o 
  -7  -1   6       28.72       22.42     32.86 o 
  -6  -1   6     1876.82     1601.21    104.07 o 
  -5  -1   6     6372.20     6499.08    255.87 o 
  -4  -1   6       62.97       78.34     23.54 o 
  -3  -1   6     3387.83     3139.96    131.76 o 
  -2  -1   6     3200.26     2571.93    106.69 o 
  -1  -1   6     4957.47     4410.16    121.19 o 
   0  -1   6    11871.44    11954.66    381.64 o 
   1  -1   6     5665.79     5526.44    160.84 o 
   2  -1   6     6423.96     6277.83    182.14 o 
   3  -1   6      181.73      174.74     24.17 o 
   4  -1   6     4296.08     3980.26    281.06 o 
   5  -1   6      102.25      104.93     40.51 o 
   6  -1   6      113.87      149.05     51.57 o 
   7  -1   6       34.27        6.26     44.99 o 
   8  -1   6       29.11      -16.36     47.67 o 
 -10   0   6      465.56      478.80    123.89 o 
  -9   0   6      164.08      216.88     58.11 o 
  -8   0   6        9.76       28.69     52.63 o 
  -7   0   6      212.25      185.42    122.46 o 
  -6   0   6     1975.44     1783.45    222.89 o 
  -5   0   6      521.36      488.58     51.91 o 
  -4   0   6     1674.16     1642.29    123.60 o 
  -3   0   6     2209.18     2316.86    142.69 o 
  -2   0   6    10409.35    10342.94    468.57 o 
  -1   0   6    10121.73    11012.42    495.43 o 
   0   0   6    12819.72    13184.20    588.86 o 
   1   0   6     1975.62     1793.65     91.46 o 
   2   0   6     1373.34     1262.81     77.88 o 
   3   0   6     8754.38     8158.30    297.37 o 
   4   0   6     1077.03      996.18     82.29 o 
   5   0   6     3009.33     3184.87    169.41 o 
   6   0   6      561.69      432.79     75.01 o 
   7   0   6        0.24       28.36     43.24 o 
   8   0   6       14.67       70.94     56.47 o 
 -10   1   6       28.75       96.57     76.40 o 
  -9   1   6     1385.13     1716.44    203.29 o 
  -8   1   6      803.11      730.61     93.70 o 
  -7   1   6      681.71      676.61     86.91 o 
  -6   1   6      152.54      111.60     46.34 o 
  -5   1   6       41.42        6.86     24.29 o 
  -4   1   6      164.47      354.34     64.06 o 
  -3   1   6      232.09      231.43     46.63 o 
  -2   1   6     3781.76     3795.07    144.60 o 
  -1   1   6    11370.14    11730.37    536.40 o 
   0   1   6      152.26      113.49     30.06 o 
   1   1   6     4807.33     4371.19    168.17 o 
   2   1   6     4411.85     4347.96    176.04 o 
   3   1   6     1184.12      956.16     74.55 o 
   4   1   6     6511.80     6302.32    268.09 o 
   5   1   6      622.29      570.40    113.80 o 
   6   1   6      855.98     1014.02    117.63 o 
   7   1   6       45.21      101.63     64.51 o 
   8   1   6      253.08      313.87     82.64 o 
  -9   2   6     1054.01     1069.00    112.22 o 
  -8   2   6     1531.27     1485.83    179.83 o 
  -7   2   6      402.40      289.31     81.60 o 
  -6   2   6     2009.42     1951.43    164.69 o 
  -5   2   6       75.09      103.49     42.29 o 
  -4   2   6     3595.45     3855.78    230.51 o 
  -3   2   6     1253.51     1393.20    110.63 o 
  -2   2   6     3552.58     3364.38    130.55 o 
  -1   2   6      323.89      243.14     47.43 o 
   0   2   6     7830.61     7592.93    379.66 o 
   1   2   6     2253.63     2270.10    106.21 o 
   2   2   6     6617.97     6842.87    252.37 o 
   3   2   6     3715.99     3744.96    168.88 o 
   4   2   6     4807.60     5188.37    354.29 o 
   5   2   6      290.39      338.90     66.68 o 
   6   2   6      245.67      210.84     57.41 o 
   7   2   6      616.71      813.97    108.45 o 
   8   2   6       62.20       25.37     80.23 o 
  -9   3   6      808.70      616.92    146.17 o 
  -8   3   6     1479.45     1774.92    192.17 o 
  -7   3   6     2315.31     2241.49    198.46 o 
  -6   3   6      614.36      704.17     96.57 o 
  -5   3   6     8349.31     8616.82    452.80 o 
  -4   3   6      505.53      460.34     67.83 o 
  -3   3   6     4139.84     4633.67    263.43 o 
  -2   3   6        8.63       22.15     17.22 o 
  -1   3   6       88.60       37.37     27.77 o 
   0   3   6        1.19       21.66     20.46 o 
   1   3   6      292.30      316.55     68.31 o 
   2   3   6     1687.44     1595.54     92.19 o 
   3   3   6     2786.11     3053.20    149.45 o 
   4   3   6     1535.38     1504.28    107.52 o 
   5   3   6     2620.74     2596.47    184.29 o 
   6   3   6      361.23      511.26     82.34 o 
   7   3   6       96.55       32.46     76.00 o 
 -10   4   6      271.38      -41.37     53.03 o 
  -9   4   6     1741.20     2084.75    231.60 o 
  -8   4   6      392.36      326.17     97.54 o 
  -7   4   6     1695.40     1579.72    165.09 o 
  -6   4   6     3899.39     4130.30    278.23 o 
  -5   4   6     2827.15     2978.86    214.00 o 
  -4   4   6     6326.76     7322.19    397.09 o 
  -3   4   6     1368.76     1295.33     77.82 o 
  -2   4   6     3611.54     3553.73    155.26 o 
  -1   4   6       79.40       21.03     21.14 o 
   0   4   6     6303.81     6204.17    183.96 o 
   1   4   6      788.15      863.73     50.66 o 
   2   4   6       88.58      127.38     26.11 o 
   3   4   6        8.78       39.97     23.19 o 
   4   4   6      833.12      894.53    127.09 o 
   5   4   6       37.06        7.09     50.06 o 
   6   4   6      209.66      229.37    101.49 o 
   7   4   6      352.75      443.49    138.69 o 
 -10   5   6      107.02       29.20     57.54 o 
  -9   5   6        6.71       40.11     56.40 o 
  -8   5   6      568.65      657.03    136.86 o 
  -7   5   6      987.65     1272.46    151.20 o 
  -6   5   6     1534.78     1716.86    168.51 o 
  -5   5   6     5204.21     5965.73    357.49 o 
  -4   5   6     4235.73     4730.75    293.54 o 
  -3   5   6     3447.93     3530.38    155.32 o 
  -2   5   6     1826.18     1634.06    151.94 o 
  -1   5   6     3739.07     3533.54    165.80 o 
   0   5   6        2.42       21.79     26.46 o 
   1   5   6     2108.86     2022.54    117.62 o 
   2   5   6       60.27       70.44     30.04 o 
   3   5   6        3.19        1.62     45.80 o 
   4   5   6        7.67       42.57     53.60 o 
   5   5   6       69.62       66.57     66.11 o 
   6   5   6       18.66       59.43     67.66 o 
  -9   6   6       30.07       15.03     69.60 o 
  -8   6   6       14.48       31.43     55.94 o 
  -7   6   6       12.13       51.26     51.49 o 
  -6   6   6     1562.49     1724.80    172.11 o 
  -5   6   6     2870.74     2880.12    224.97 o 
  -4   6   6     1049.86      960.74    119.89 o 
  -3   6   6     3433.44     3334.73    340.49 o 
  -2   6   6     2447.00     2215.73    138.21 o 
  -1   6   6     1306.36     1321.34     94.22 o 
   0   6   6     6605.97     6125.31    256.70 o 
   1   6   6     3074.06     3022.66    159.31 o 
   2   6   6      558.89      494.78     70.58 o 
   3   6   6       41.57       55.19     32.85 o 
   4   6   6      116.71      105.20     65.60 o 
   5   6   6       25.38       -0.46     56.06 o 
   6   6   6       38.71       22.17     49.03 o 
  -9   7   6        0.50      -47.71     56.23 o 
  -8   7   6       57.31      110.11     75.77 o 
  -7   7   6       44.84       35.31     49.49 o 
  -6   7   6      453.17      417.49    102.06 o 
  -5   7   6       53.64       39.49     43.71 o 
  -4   7   6     1717.10     1729.60    168.91 o 
  -3   7   6     1336.67     1193.34     84.19 o 
  -2   7   6      662.58      650.75     66.16 o 
  -1   7   6     4296.86     4248.56    235.54 o 
   0   7   6     1552.31     1773.81    121.12 o 
   1   7   6      801.36      869.14     86.63 o 
   2   7   6        2.72       39.90     35.70 o 
   3   7   6      892.07      978.02    103.31 o 
   4   7   6        1.27       -0.46     53.49 o 
   5   7   6      260.95       -9.37     67.14 o 
  -8   8   6      100.04      122.46     78.06 o 
  -7   8   6        8.49       20.11     52.11 o 
  -6   8   6       65.19      -37.94     47.54 o 
  -5   8   6      549.73      525.20    118.34 o 
  -4   8   6       57.06       82.16     43.09 o 
  -3   8   6       27.44        7.81     29.07 o 
  -2   8   6     1158.33     1400.53     88.86 o 
  -1   8   6      800.54      844.73     89.13 o 
   0   8   6     2060.60     1961.82    199.77 o 
   1   8   6     1532.92     1392.87    116.73 o 
   2   8   6      238.00      157.52     58.17 o 
   3   8   6        2.80      -11.19     42.19 o 
   4   8   6      797.87      353.37    109.37 o 
  -8   9   6      507.33      539.72    140.29 o 
  -7   9   6       49.73       88.06     73.14 o 
  -6   9   6        8.93       24.40     57.20 o 
  -5   9   6        6.78       59.26     54.86 o 
  -4   9   6       70.00      105.43     45.24 o 
  -3   9   6       45.27       33.80     32.88 o 
  -2   9   6      314.99      312.98     55.84 o 
  -1   9   6      140.74      129.62     53.66 o 
   0   9   6      575.76      708.04     98.10 o 
   1   9   6      247.32      202.08     59.42 o 
   2   9   6       34.80        3.52     44.59 o 
  -6  10   6       22.06       13.89     64.74 o 
  -5  10   6      393.31      281.49     98.40 o 
  -4  10   6       36.18       21.04     42.84 o 
  -3  10   6      163.04      124.04     48.25 o 
  -2  10   6      341.78      230.35     54.18 o 
  -1  10   6      320.69      320.76     74.37 o 
   0  10   6       21.03       24.16     45.36 o 
   1  10   6       71.25      189.32     65.34 o 
   2  10   6      132.32       59.24     51.69 o 
  -5  11   6      119.89      244.74    100.17 o 
  -4  11   6      265.52      142.94    166.60 o 
  -3  11   6      121.32      140.47     65.27 o 
  -2  11   6       27.45       16.71     41.47 o 
  -1  11   6       10.62       -4.58     39.24 o 
   0  11   6       15.89       -3.86     52.40 o 
   1 -11   7      103.58      119.54     92.86 o 
   2 -11   7     1380.55     1150.17    207.54 o 
   3 -11   7      227.93      243.54    112.86 o 
  -4 -10   7       38.15      -68.57     81.20 o 
  -3 -10   7      244.28      151.77    111.03 o 
  -2 -10   7     1715.23     2152.98    254.51 o 
  -1 -10   7       40.81       62.46     79.77 o 
   0 -10   7      584.10      588.29    146.74 o 
   1 -10   7     1967.83     2330.09    243.46 o 
   2 -10   7      863.56     1218.45    127.78 o 
   3 -10   7     1229.84     1267.66    131.76 o 
   4 -10   7      639.41      725.05    114.80 o 
  -5  -9   7      112.15      136.00     95.54 o 
  -4  -9   7       52.24       23.09     87.03 o 
  -3  -9   7      124.60      119.37     96.63 o 
  -2  -9   7      119.76      166.23     90.29 o 
  -1  -9   7      255.57      292.97    112.51 o 
   0  -9   7      382.54      323.45     73.47 o 
   1  -9   7      750.52      624.12     97.46 o 
   2  -9   7     1878.91     2130.30    205.11 o 
   3  -9   7     1340.19     1627.50    134.77 o 
   4  -9   7      805.69      878.01    114.92 o 
   5  -9   7      314.40      466.63    146.69 o 
  -6  -8   7      891.01     1152.52    229.43 o 
  -5  -8   7      131.03       78.51    106.86 o 
  -4  -8   7       38.09      -10.00     84.51 o 
  -3  -8   7       68.30       -3.31     72.23 o 
  -2  -8   7       57.62      111.37     81.43 o 
  -1  -8   7      160.95       57.26     66.57 o 
   0  -8   7      180.47      156.86     54.13 o 
   1  -8   7      327.14      436.72     80.68 o 
   2  -8   7     1604.35     1731.79    128.44 o 
   3  -8   7      549.88      560.17    106.69 o 
   4  -8   7      931.79     1132.46    113.17 o 
   5  -8   7     1496.47     1518.06    208.51 o 
   6  -8   7      329.58      331.89    144.00 o 
  -7  -7   7      721.29      815.60    198.40 o 
  -6  -7   7      636.99      736.17    187.31 o 
  -5  -7   7     1252.02     1096.69    212.29 o 
  -4  -7   7      485.21      389.83    140.46 o 
  -3  -7   7      575.42      444.63    126.97 o 
  -2  -7   7       72.50      132.63     89.31 o 
  -1  -7   7     1829.20     2030.75    213.71 o 
   0  -7   7       51.25       32.29     52.23 o 
   1  -7   7       25.31       32.73     35.45 o 
   2  -7   7        8.85       35.13     41.80 o 
   3  -7   7     1177.95     1297.98    249.23 o 
   4  -7   7      161.31      156.17     90.74 o 
   5  -7   7      293.36      269.09    114.69 o 
   6  -7   7     1727.08     1740.58    224.80 o 
   7  -7   7      452.58      218.40    128.11 o 
  -8  -6   7      411.67      342.92    147.66 o 
  -7  -6   7      745.33      849.37    193.09 o 
  -6  -6   7     1344.34     1318.35    196.17 o 
  -5  -6   7     1923.75     1731.66    222.86 o 
  -4  -6   7     2728.80     2416.35    252.23 o 
  -3  -6   7      376.95      250.40     99.14 o 
  -2  -6   7     5800.73     4472.18    340.69 o 
  -1  -6   7      461.23      355.26     98.80 o 
   0  -6   7      565.13      377.72    101.49 o 
   1  -6   7      399.72      396.29     60.65 o 
   2  -6   7      142.19      183.06     50.43 o 
   3  -6   7        6.36        1.98     42.26 o 
   4  -6   7      139.98      138.74     82.46 o 
   5  -6   7      199.74      241.77    101.37 o 
   6  -6   7      749.11      846.74    172.29 o 
   7  -6   7      326.76      285.71    127.89 o 
  -8  -5   7       24.26       38.29     97.20 o 
  -7  -5   7     1201.96     1167.49    178.23 o 
  -6  -5   7     2632.05     2880.01    264.51 o 
  -5  -5   7      531.64      549.43    129.37 o 
  -4  -5   7     1979.61     2304.86    217.31 o 
  -3  -5   7     4802.53     5111.38    349.60 o 
  -2  -5   7      682.61      652.23    124.29 o 
  -1  -5   7    13343.32    10905.62    599.14 o 
   0  -5   7     3046.50     2541.38    218.80 o 
   1  -5   7      765.68      756.82     70.92 o 
   2  -5   7      194.31      185.87     28.19 o 
   3  -5   7      569.30      528.97     63.32 o 
   4  -5   7       25.68       32.22     33.44 o 
   5  -5   7        0.11       64.90     38.42 o 
   6  -5   7       76.14       61.70     53.73 o 
   7  -5   7      514.91      489.56     93.76 o 
  -9  -4   7       28.42       99.58     55.48 o 
  -8  -4   7      297.89      287.86     69.34 o 
  -7  -4   7     2220.90     2346.57    147.33 o 
  -6  -4   7        2.54       38.94     29.75 o 
  -5  -4   7     1975.04     2014.50    119.58 o 
  -4  -4   7     1441.38     1501.79     90.31 o 
  -3  -4   7     1557.58     1454.80     79.33 o 
  -2  -4   7     9165.23     9413.96    508.80 o 
  -1  -4   7     7842.58     8274.82    456.74 o 
   0  -4   7     4892.01     4978.81    310.91 o 
   1  -4   7      327.47      324.97     46.33 o 
   2  -4   7     4098.00     3868.01    132.83 o 
   3  -4   7        3.33       13.30     29.12 o 
   4  -4   7     1450.31     1367.38     99.26 o 
   5  -4   7      171.48      139.48     43.63 o 
   6  -4   7        0.12      -13.58     40.11 o 
   7  -4   7       60.85       40.66     51.57 o 
   8  -4   7        2.20        0.49     43.72 o 
  -9  -3   7       66.95       72.27     54.03 o 
  -8  -3   7        6.05      -16.40     33.00 o 
  -7  -3   7        4.16      -11.42     37.71 o 
  -6  -3   7      301.38      283.37     54.03 o 
  -5  -3   7       84.42       55.34     42.03 o 
  -4  -3   7      625.33      663.68     58.46 o 
  -3  -3   7     3171.56     2904.65    128.59 o 
  -2  -3   7     9288.10     9649.22    500.12 o 
  -1  -3   7     2079.17     1707.78    142.46 o 
   0  -3   7     5350.93     5767.55    431.20 o 
   1  -3   7     7510.48     7340.26    254.91 o 
   2  -3   7      491.10      433.60     39.71 o 
   3  -3   7    11672.89    11461.85    397.41 o 
   4  -3   7      603.90      548.56     99.69 o 
   5  -3   7     1333.49     1471.16    124.51 o 
   6  -3   7       12.68       58.81     43.89 o 
   7  -3   7       10.40       10.33     51.14 o 
   8  -3   7       57.33      -26.36     92.17 o 
 -10  -2   7       71.49      176.80     83.94 o 
  -9  -2   7      377.27      515.96     86.79 o 
  -8  -2   7      347.25      435.25    115.17 o 
  -7  -2   7       20.95       48.06     36.74 o 
  -6  -2   7      388.99      326.98     54.86 o 
  -5  -2   7     1225.30     1143.95     83.37 o 
  -4  -2   7     1156.96     1138.60     77.34 o 
  -3  -2   7     2722.74     2514.57    116.30 o 
  -2  -2   7     6439.41     7262.24    251.25 o 
  -1  -2   7    12854.98    12672.43    406.01 o 
   0  -2   7     2479.52     2448.04    101.60 o 
   1  -2   7     3606.34     3776.60    146.95 o 
   2  -2   7    11537.91    11534.81    315.13 o 
   3  -2   7     4737.02     4721.94    198.41 o 
   4  -2   7     4577.68     4393.51    198.58 o 
   5  -2   7      245.73      272.32     59.79 o 
   6  -2   7     1154.63     1152.31    108.55 o 
   7  -2   7       50.53       31.33     49.86 o 
   8  -2   7      117.89      115.14     57.76 o 
 -10  -1   7      654.45      894.29    167.09 o 
  -9  -1   7      293.35      409.48     76.03 o 
  -8  -1   7     1689.26     1711.45    226.09 o 
  -7  -1   7       21.72       -5.42     28.29 o 
  -6  -1   7     6368.89     6231.37    259.19 o 
  -5  -1   7      167.92      143.75     85.71 o 
  -4  -1   7      563.15      457.91     72.80 o 
  -3  -1   7       10.08       12.62     12.94 o 
  -2  -1   7     1107.03      977.16     57.90 o 
  -1  -1   7      565.75      613.34     32.22 o 
   0  -1   7     1723.48     1543.43     89.51 o 
   1  -1   7     5612.97     5503.44    164.65 o 
   2  -1   7     2742.14     2553.56     94.86 o 
   3  -1   7     6753.53     6713.25    264.57 o 
   4  -1   7     3236.41     3087.82    208.83 o 
   5  -1   7     1370.47     1374.37    132.91 o 
   6  -1   7      100.68       16.03     38.08 o 
   7  -1   7     1174.86     1423.46    128.39 o 
   8  -1   7       54.24       10.02     54.74 o 
 -10   0   7      843.80     1101.37    162.40 o 
  -9   0   7      525.93      476.80     80.51 o 
  -8   0   7      471.75      478.17     78.33 o 
  -7   0   7     1563.41     1543.55    112.43 o 
  -6   0   7       43.67       35.38     25.15 o 
  -5   0   7     7327.04     7432.47    459.09 o 
  -4   0   7     1258.32     1375.66    109.26 o 
  -3   0   7      582.69      508.74     56.86 o 
  -2   0   7      283.05      177.71     36.11 o 
  -1   0   7      258.37      242.17     44.40 o 
   0   0   7       15.14       20.74     19.09 o 
   1   0   7     3348.92     3300.70    111.28 o 
   2   0   7     2053.17     2005.89     81.29 o 
   3   0   7     5258.53     5218.04    216.08 o 
   4   0   7      674.00      693.39    156.14 o 
   5   0   7     1314.99     1079.58     96.97 o 
   6   0   7     1977.24     1933.98    140.52 o 
   7   0   7      511.31      426.17     83.34 o 
   8   0   7      951.78     1109.69    138.00 o 
 -10   1   7      133.23      130.00     88.40 o 
  -9   1   7     1125.12     1175.35    110.70 o 
  -8   1   7     1570.47     1591.12    121.21 o 
  -7   1   7     1025.77     1181.08     96.31 o 
  -6   1   7     8043.86     8767.50    468.46 o 
  -5   1   7     2973.40     2919.89    196.23 o 
  -4   1   7     5718.60     5698.18    306.34 o 
  -3   1   7       29.74       30.34     22.23 o 
  -2   1   7     3302.19     3222.33    137.26 o 
  -1   1   7     1059.61      993.43     86.11 o 
   0   1   7     4474.67     4504.70    246.86 o 
   1   1   7      976.40     1070.75     98.11 o 
   2   1   7      295.52      266.28     42.76 o 
   3   1   7      556.42      590.99     66.19 o 
   4   1   7     1058.67     1046.33    154.31 o 
   5   1   7      757.61      701.36    188.46 o 
   6   1   7      417.23      461.08     78.61 o 
   7   1   7      647.08      733.49    103.38 o 
 -10   2   7      315.28      280.11    110.11 o 
  -9   2   7        1.62       51.17     43.61 o 
  -8   2   7      126.74      120.86     68.86 o 
  -7   2   7     2775.86     3263.44    248.34 o 
  -6   2   7     3413.44     3429.15    237.26 o 
  -5   2   7     4660.50     4559.15    274.51 o 
  -4   2   7     3123.39     3037.09    197.37 o 
  -3   2   7     4275.29     3803.09    224.00 o 
  -2   2   7        0.29       -4.66     10.70 o 
  -1   2   7    16136.97    16319.52    744.97 o 
   0   2   7      283.47      281.20     58.11 o 
   1   2   7     4043.06     4395.12    177.36 o 
   2   2   7      254.82      258.58     53.26 o 
   3   2   7      253.43      228.59     47.60 o 
   4   2   7      457.78      322.18     91.20 o 
   5   2   7        5.06      -14.78     35.19 o 
   6   2   7      889.74     1028.20    113.88 o 
   7   2   7      587.07      647.79     82.09 o 
 -10   3   7       12.54      -45.14     49.49 o 
  -9   3   7        7.36      -13.66     61.60 o 
  -8   3   7      155.56      211.09     78.17 o 
  -7   3   7      777.34      849.83    118.29 o 
  -6   3   7     2192.39     2065.26    174.86 o 
  -5   3   7     6321.12     6536.87    367.43 o 
  -4   3   7     1065.76      961.95    102.17 o 
  -3   3   7     1186.65      953.83     94.46 o 
  -2   3   7    12273.58    11338.50    365.45 o 
  -1   3   7     1588.44     1448.75    122.57 o 
   0   3   7     5356.99     4923.90    284.06 o 
   1   3   7       69.69       92.13     28.24 o 
   2   3   7      993.05     1065.65     77.14 o 
   3   3   7        1.12      -22.67     29.66 o 
   4   3   7      258.05      216.92     53.52 o 
   5   3   7       99.35       56.42     44.42 o 
   6   3   7       57.69        7.50     49.46 o 
   7   3   7       18.79       71.83     86.00 o 
 -10   4   7      153.21        3.20     53.43 o 
  -9   4   7       14.99       26.51     60.63 o 
  -8   4   7       22.89      -19.49     47.49 o 
  -7   4   7      522.03      529.03    114.57 o 
  -6   4   7     1513.75     1554.57    153.83 o 
  -5   4   7      261.93      280.40     72.57 o 
  -4   4   7     1673.13     1403.03    130.29 o 
  -3   4   7     5516.86     5453.11    208.57 o 
  -2   4   7     3117.75     2948.68    134.60 o 
  -1   4   7    10146.32    10245.11    516.97 o 
   0   4   7     4407.21     4511.05    176.55 o 
   1   4   7     1327.39     1307.16     81.45 o 
   2   4   7        9.92       -4.11     27.35 o 
   3   4   7     3097.17     2788.81    234.57 o 
   4   4   7       54.58       64.34     56.17 o 
   5   4   7      579.78      749.89    153.89 o 
   6   4   7      135.46       58.17     72.34 o 
 -10   5   7        1.19      -44.00     50.57 o 
  -9   5   7      330.18      494.34    133.14 o 
  -8   5   7      301.85      214.91     85.14 o 
  -7   5   7      351.57      216.06     75.66 o 
  -6   5   7      154.70      160.86     65.94 o 
  -5   5   7      264.89      186.46     62.97 o 
  -4   5   7      296.37      274.34     70.63 o 
  -3   5   7      398.14      353.58     53.56 o 
  -2   5   7     3823.39     3650.45    215.11 o 
  -1   5   7     2421.50     2368.06    182.80 o 
   0   5   7     1686.91     1386.80    135.83 o 
   1   5   7      460.61      477.29    100.37 o 
   2   5   7     2155.47     2585.77    295.54 o 
   3   5   7       12.90       22.74     45.83 o 
   4   5   7     1280.98     1193.55    162.69 o 
   5   5   7      115.31       43.83     65.60 o 
   6   5   7       57.58      -70.29     70.29 o 
  -9   6   7      144.93      -41.37     41.37 o 
  -8   6   7      577.02      432.80    116.00 o 
  -7   6   7      125.43      179.83     79.54 o 
  -6   6   7       36.92       80.91     43.66 o 
  -5   6   7        8.11       21.83     42.69 o 
  -4   6   7       18.46       47.31     35.49 o 
  -3   6   7      805.67      912.74    136.49 o 
  -2   6   7     1877.77     1925.01    113.94 o 
  -1   6   7      537.28      529.03     72.00 o 
   0   6   7     1072.69     1125.83     91.18 o 
   1   6   7     2275.52     2197.54    176.46 o 
   2   6   7      551.80      467.82     71.20 o 
   3   6   7     1531.87     1984.35    207.03 o 
   4   6   7      198.74      216.29     89.03 o 
   5   6   7      358.42       37.14     65.09 o 
  -9   7   7      787.54      902.46    170.97 o 
  -8   7   7      127.99      112.23     82.00 o 
  -7   7   7      434.32      391.94    102.86 o 
  -6   7   7       13.46      -42.00     43.77 o 
  -5   7   7     1490.57     1523.89    167.14 o 
  -4   7   7       47.51       20.51     47.54 o 
  -3   7   7       55.02       77.96     36.85 o 
  -2   7   7       50.49       30.49     28.83 o 
  -1   7   7     1401.31     1339.83    106.94 o 
   0   7   7       24.13       25.68     32.09 o 
   1   7   7      286.46      379.63     70.40 o 
   2   7   7      646.80      665.10     92.14 o 
   3   7   7      645.96      664.40    145.54 o 
   4   7   7      498.79      371.09    121.89 o 
   5   7   7      163.68        3.71     45.49 o 
  -8   8   7      539.18      640.29    144.11 o 
  -7   8   7      250.02      235.09     91.60 o 
  -6   8   7     2308.46     2256.63    222.00 o 
  -5   8   7      173.15      108.34     74.06 o 
  -4   8   7     1403.53     1220.86    152.40 o 
  -3   8   7      248.12      242.21     49.85 o 
  -2   8   7       22.40       -2.18     26.17 o 
  -1   8   7        1.78       10.54     32.02 o 
   0   8   7       40.42        6.14     36.44 o 
   1   8   7      243.40      191.15     56.93 o 
   2   8   7      344.23      545.95     87.63 o 
   3   8   7      563.77      503.03    130.86 o 
  -7   9   7      687.24      893.14    176.17 o 
  -6   9   7       99.78      149.54     86.69 o 
  -5   9   7     2282.71     2246.81    225.71 o 
  -4   9   7      564.46      271.09     90.91 o 
  -3   9   7      480.23      507.63     71.27 o 
  -2   9   7       10.19       32.55     38.38 o 
  -1   9   7      989.23      980.95    109.37 o 
   0   9   7        0.99       35.75     46.29 o 
   1   9   7      133.50      207.33     87.14 o 
   2   9   7       23.21      -10.25     50.85 o 
   3   9   7       40.88       72.74     54.40 o 
  -6  10   7      626.20      458.52    128.74 o 
  -5  10   7      421.64      569.43    142.86 o 
  -4  10   7      694.02      778.06    151.49 o 
  -3  10   7      226.44      183.30     50.83 o 
  -2  10   7      306.33      350.44     65.52 o 
  -1  10   7       11.35        9.31     66.91 o 
   0  10   7      505.16      499.96     89.29 o 
   1  10   7      196.26       12.55     79.34 o 
  -4  11   7      179.76      199.40     69.57 o 
  -3  11   7      390.57      574.03     83.07 o 
  -2  11   7       32.97       -9.98     47.23 o 
  -2 -11   8       72.33      128.97     85.77 o 
  -1 -11   8        1.48      -40.23     54.74 o 
   0 -11   8      126.10      -23.94     61.31 o 
   1 -11   8      245.40      286.06    128.91 o 
   2 -11   8      654.45      933.09    191.09 o 
  -4 -10   8        0.74        6.23     88.29 o 
  -3 -10   8      610.35      735.32    184.51 o 
  -2 -10   8       91.47      197.89     98.29 o 
  -1 -10   8      213.30      110.17     90.00 o 
   0 -10   8      105.74      146.42     69.68 o 
   1 -10   8      253.36      233.41     82.25 o 
   2 -10   8       27.71      137.19    127.20 o 
   3 -10   8      230.48      200.25    115.83 o 
   4 -10   8      549.88      498.06    170.91 o 
  -5  -9   8      168.01       69.43     99.89 o 
  -4  -9   8      787.12      926.29    204.00 o 
  -3  -9   8       33.07       66.40     91.31 o 
  -2  -9   8     2004.52     2372.98    261.09 o 
  -1  -9   8      611.75      428.00    131.94 o 
   0  -9   8       51.46       73.07     54.02 o 
   1  -9   8       50.11       80.12     48.46 o 
   2  -9   8        0.60      -79.43     79.43 o 
   3  -9   8       12.88      -46.24     47.11 o 
   4  -9   8      121.24      254.00    114.80 o 
   5  -9   8      462.54      342.52    144.06 o 
  -6  -8   8      440.18      491.77    165.89 o 
  -5  -8   8      663.51      585.66    178.40 o 
  -4  -8   8      159.86      150.11    101.49 o 
  -3  -8   8     4831.04     5208.70    418.57 o 
  -2  -8   8     1499.41     1584.46    209.94 o 
  -1  -8   8      508.19      473.60    126.74 o 
   0  -8   8      198.30      137.48     54.77 o 
   1  -8   8       47.90      140.90     88.71 o 
   2  -8   8       80.06      222.12     63.68 o 
   3  -8   8      707.62      729.86    108.06 o 
   4  -8   8      182.62      168.86    106.40 o 
   5  -8   8      281.82      309.89    126.80 o 
   6  -8   8       29.38       19.54    109.77 o 
  -7  -7   8      227.39      354.00    144.86 o 
  -6  -7   8      156.07      142.51    110.86 o 
  -5  -7   8      189.40      358.63    129.14 o 
  -4  -7   8     2241.81     1505.32    216.51 o 
  -3  -7   8     1108.55     1156.23    205.60 o 
  -2  -7   8     3244.82     3169.84    297.03 o 
  -1  -7   8      218.40      117.20     74.11 o 
   0  -7   8     4030.98     4273.15    326.86 o 
   1  -7   8        2.33       31.65     49.43 o 
   2  -7   8     3147.88     3088.63    223.37 o 
   3  -7   8       15.57       13.28     37.54 o 
   4  -7   8      367.81      316.74    106.23 o 
   5  -7   8       13.91       18.00     81.31 o 
   6  -7   8       41.24       73.77    102.63 o 
  -8  -6   8       52.91       51.14    108.00 o 
  -7  -6   8      150.65       25.03     95.37 o 
  -6  -6   8        0.99       -7.20     77.09 o 
  -5  -6   8      312.41      376.12    123.54 o 
  -4  -6   8      621.84      744.34    154.23 o 
  -3  -6   8     2153.53     1851.55    208.69 o 
  -2  -6   8     5922.84     5916.93    411.83 o 
  -1  -6   8     1114.49      803.49    155.66 o 
   0  -6   8       60.73       76.11     61.77 o 
   1  -6   8    10935.83    10913.74    600.40 o 
   2  -6   8      150.97       84.39     42.36 o 
   3  -6   8     4096.98     4173.56    316.14 o 
   4  -6   8      347.83      348.29    110.57 o 
   5  -6   8      185.42      124.74    101.43 o 
   6  -6   8       32.29      110.29     98.80 o 
   7  -6   8       74.61       24.74    111.43 o 
  -8  -5   8       80.84      205.37    110.06 o 
  -7  -5   8      425.28      311.83    114.06 o 
  -6  -5   8       46.30      -26.86     59.54 o 
  -5  -5   8       42.20       94.23     67.20 o 
  -4  -5   8      440.73      369.32    101.20 o 
  -3  -5   8     1532.15     1682.98    177.77 o 
  -2  -5   8     1136.44      927.43    128.06 o 
  -1  -5   8     1559.73     1250.63    148.29 o 
   0  -5   8     7982.51     6962.30    427.32 o 
   1  -5   8     1970.22     1886.05    436.83 o 
   2  -5   8    10625.08    10470.38    386.10 o 
   3  -5   8     1477.74     1539.00    107.38 o 
   4  -5   8     2902.94     3698.12    279.71 o 
   5  -5   8        0.74       10.38     37.04 o 
   6  -5   8     1109.29     1126.06    263.17 o 
   7  -5   8        2.16       18.31     54.31 o 
  -9  -4   8       43.24      -48.40     79.37 o 
  -8  -4   8      765.60      915.54    165.71 o 
  -7  -4   8       41.45      128.46     69.54 o 
  -6  -4   8     3253.01     3550.87    279.89 o 
  -5  -4   8      162.16      171.03     69.94 o 
  -4  -4   8       10.93       13.09     36.57 o 
  -3  -4   8       66.54       92.91     50.46 o 
  -2  -4   8     1356.11     1350.80    143.03 o 
  -1  -4   8      219.38      247.89     68.63 o 
   0  -4   8      859.61      710.63    101.20 o 
   1  -4   8     4512.90     4301.90    248.45 o 
   2  -4   8     5551.86     5480.51    403.16 o 
   3  -4   8     3885.03     3850.74    173.51 o 
   4  -4   8     1143.07     1019.35    154.34 o 
   5  -4   8     2002.14     1738.44    123.26 o 
   6  -4   8        3.01       42.88     45.32 o 
   7  -4   8     1042.45      903.41    402.46 o 
  -9  -3   8      414.95      491.15     87.84 o 
  -8  -3   8       29.81       14.62     58.89 o 
  -7  -3   8     3412.68     3757.40    191.29 o 
  -6  -3   8      149.25      200.02     47.40 o 
  -5  -3   8     1888.17     2027.91    117.03 o 
  -4  -3   8        2.52      -18.08     18.08 o 
  -3  -3   8        3.67       13.45     17.27 o 
  -2  -3   8      937.34      756.80     96.46 o 
  -1  -3   8      591.37      582.00     82.86 o 
   0  -3   8     2916.47     2841.42    114.17 o 
   1  -3   8     2746.69     2670.39    171.62 o 
   2  -3   8     1161.33     1081.53     79.06 o 
   3  -3   8     2161.49     2153.23    149.51 o 
   4  -3   8     1284.81     1033.61     86.64 o 
   5  -3   8      542.65      535.71     78.22 o 
   6  -3   8     2556.96     2623.44    166.22 o 
   7  -3   8      258.74      329.13     81.54 o 
  -9  -2   8      160.75      236.76     64.86 o 
  -8  -2   8     1738.74     1788.74    128.20 o 
  -7  -2   8      949.76      855.20     85.21 o 
  -6  -2   8     1572.75     1504.90    105.27 o 
  -5  -2   8     1035.31     1003.98     78.73 o 
  -4  -2   8     1706.27     1563.26     93.98 o 
  -3  -2   8      698.45      671.70     52.17 o 
  -2  -2   8     5787.89     5406.38    197.69 o 
  -1  -2   8      503.26      518.48     46.77 o 
   0  -2   8      177.25      170.00     27.31 o 
   1  -2   8      244.64      224.04     35.66 o 
   2  -2   8     1783.87     1718.25     78.47 o 
   3  -2   8       53.22       53.30     28.75 o 
   4  -2   8       63.39      106.90     37.85 o 
   5  -2   8     2107.06     1802.67    165.86 o 
   6  -2   8      365.43      342.94     71.82 o 
   7  -2   8     1967.34     2159.15    432.77 o 
 -10  -1   8      115.51       73.71     77.09 o 
  -9  -1   8      475.43      477.02    112.69 o 
  -8  -1   8      467.44      676.39     92.63 o 
  -7  -1   8     3243.90     3471.79    182.27 o 
  -6  -1   8     4105.10     4255.10    200.58 o 
  -5  -1   8     1383.59     1367.23    117.77 o 
  -4  -1   8        5.22       40.19     18.96 o 
  -3  -1   8    12046.16    11530.61    387.96 o 
  -2  -1   8        0.20       16.30     13.58 o 
  -1  -1   8     8624.10     8128.88    418.92 o 
   0  -1   8      143.44      186.30     50.23 o 
   1  -1   8       16.83        6.70     14.45 o 
   2  -1   8      866.84      842.28     58.59 o 
   3  -1   8        1.27       38.09     26.42 o 
   4  -1   8      294.07      260.95     51.78 o 
   5  -1   8      175.13      146.14     51.83 o 
   6  -1   8      412.44      353.57     74.03 o 
   7  -1   8      208.28      173.50     66.83 o 
 -10   0   8        1.87       22.91     48.53 o 
  -9   0   8        0.56      -23.45     38.59 o 
  -8   0   8      812.02      957.22    102.13 o 
  -7   0   8     2309.40     2537.39    203.26 o 
  -6   0   8     2226.09     1995.17    180.43 o 
  -5   0   8     1779.02     1592.82     98.47 o 
  -4   0   8     8495.59     8178.08    406.74 o 
  -3   0   8      510.64      419.03     53.60 o 
  -2   0   8    19466.54    19337.30    568.32 o 
  -1   0   8     4081.36     4674.81    246.69 o 
   0   0   8     5293.91     5188.70    272.40 o 
   1   0   8      244.10      211.86     29.27 o 
   2   0   8     1499.41     1580.96     73.40 o 
   3   0   8       60.75       61.06     31.46 o 
   4   0   8       79.79       60.78     37.82 o 
   5   0   8      544.64      415.13     76.29 o 
   6   0   8      329.04      389.04     77.83 o 
   7   0   8      117.14      192.65     69.31 o 
 -10   1   8      276.53      329.50     77.94 o 
  -9   1   8      130.86      131.91     58.42 o 
  -8   1   8      408.11      353.08     85.26 o 
  -7   1   8        6.62      -15.71     37.23 o 
  -6   1   8      454.24      583.20     85.43 o 
  -5   1   8     1759.45     2184.18    162.86 o 
  -4   1   8     1314.12     1151.15    103.66 o 
  -3   1   8    11754.20    11857.97    558.80 o 
  -2   1   8     5218.66     4966.17    177.67 o 
  -1   1   8     5234.80     5170.64    278.11 o 
   0   1   8      170.86      153.94     42.97 o 
   1   1   8     4702.37     4837.90    194.19 o 
   2   1   8      143.73      111.56     32.93 o 
   3   1   8     4774.08     4972.95    215.37 o 
   4   1   8      219.72      270.65     94.60 o 
   5   1   8        2.45       27.69     41.93 o 
   6   1   8       63.23       23.12     51.80 o 
   7   1   8       27.62       38.94     58.67 o 
 -10   2   8        9.68      -28.39     66.51 o 
  -9   2   8      117.84      184.61     55.99 o 
  -8   2   8      322.36      265.03     90.34 o 
  -7   2   8      786.61      806.69    115.66 o 
  -6   2   8       24.82       48.63     41.83 o 
  -5   2   8      768.19      661.72     87.14 o 
  -4   2   8     3134.25     3332.98    215.09 o 
  -3   2   8     5756.00     6053.27    325.77 o 
  -2   2   8     7429.63     7945.71    267.96 o 
  -1   2   8     5891.62     5964.93    322.06 o 
   0   2   8     2117.25     2171.60    157.37 o 
   1   2   8      606.67      671.91    102.94 o 
   2   2   8     4160.40     4113.64    181.86 o 
   3   2   8      124.52      132.07     45.11 o 
   4   2   8     2456.65     2647.88    307.60 o 
   5   2   8        1.94       40.47     46.56 o 
   6   2   8      191.63      179.15     64.39 o 
   7   2   8        4.18      -17.93     56.27 o 
 -10   3   8      505.85      858.40    154.46 o 
  -9   3   8      218.02      219.60     92.46 o 
  -8   3   8       92.22      -28.11     40.17 o 
  -7   3   8       65.12       26.23     45.94 o 
  -6   3   8      808.79      774.63    106.91 o 
  -5   3   8      332.33      447.94     86.29 o 
  -4   3   8        1.38      -11.14     25.77 o 
  -3   3   8     1746.25     1711.17    208.49 o 
  -2   3   8     3580.92     3282.63    159.14 o 
  -1   3   8      469.11      570.63     75.83 o 
   0   3   8     1068.84     1047.37    108.63 o 
   1   3   8     6640.24     6610.38    251.15 o 
   2   3   8      791.13      672.20     73.56 o 
   3   3   8     3450.29     3748.86    182.83 o 
   4   3   8      140.23      147.54     57.57 o 
   5   3   8      295.71      343.64     75.03 o 
   6   3   8      349.94      322.80    115.37 o 
 -10   4   8      222.02      -13.09     63.14 o 
  -9   4   8      910.53     1032.00    181.03 o 
  -8   4   8       36.70       16.29     50.11 o 
  -7   4   8     1896.15     2055.38    191.94 o 
  -6   4   8       53.10      121.60     54.17 o 
  -5   4   8     1413.23     1510.63    145.54 o 
  -4   4   8      335.52      294.40     67.83 o 
  -3   4   8      604.90      491.79     60.32 o 
  -2   4   8        3.65      -15.55     15.55 o 
  -1   4   8     1362.18     1448.00    133.37 o 
   0   4   8     1151.03     1083.57     74.20 o 
   1   4   8      386.89      383.82     65.66 o 
   2   4   8     5221.42     5720.81    365.49 o 
   3   4   8     1388.58     1629.43    181.09 o 
   4   4   8      688.75      667.72    144.86 o 
   5   4   8      159.37       77.49     71.09 o 
   6   4   8      312.70      603.66    155.71 o 
  -9   5   8      224.39      115.14     78.57 o 
  -8   5   8     1012.55     1300.00    162.23 o 
  -7   5   8       58.09       57.71     45.09 o 
  -6   5   8     5717.16     6464.47    397.49 o 
  -5   5   8      460.81      648.69    116.51 o 
  -4   5   8      693.87      696.97     97.14 o 
  -3   5   8      234.71      254.02     60.86 o 
  -2   5   8      112.66       99.49     30.98 o 
  -1   5   8       21.88       34.63     39.26 o 
   0   5   8       25.08       -0.86     31.77 o 
   1   5   8     1447.01     1334.29    147.43 o 
   2   5   8     1803.89     1843.78    186.63 o 
   3   5   8      564.71      731.03    141.60 o 
   4   5   8      377.63      300.11    109.14 o 
   5   5   8      770.73      741.54    161.31 o 
  -9   6   8      411.32       73.77     57.31 o 
  -8   6   8      234.35      173.49     77.94 o 
  -7   6   8     4059.10     4584.35    332.63 o 
  -6   6   8     1279.00     1182.57    149.83 o 
  -5   6   8     3013.24     3301.38    256.17 o 
  -4   6   8      177.38      123.94     58.40 o 
  -3   6   8      837.70      822.78     74.96 o 
  -2   6   8      236.77      304.47     55.77 o 
  -1   6   8     1735.81     1421.83    148.91 o 
   0   6   8      317.83      243.03     80.06 o 
   1   6   8        1.18       14.97     48.97 o 
   2   6   8      269.78      393.66    106.74 o 
   3   6   8      360.37      464.00    127.54 o 
   4   6   8       81.51      112.11     88.51 o 
   5   6   8       13.21       -5.26     57.49 o 
  -8   7   8      555.36      143.77     78.51 o 
  -7   7   8      263.54      291.43     98.91 o 
  -6   7   8     1838.91     1790.86    192.29 o 
  -5   7   8      586.19      616.12    123.09 o 
  -4   7   8     1278.09     1502.46    162.40 o 
  -3   7   8       23.23      -13.68     25.89 o 
  -2   7   8     4316.26     4426.71    207.43 o 
  -1   7   8      120.05      145.20     65.89 o 
   0   7   8      646.65      587.72    120.57 o 
   1   7   8        5.44      -16.68     30.70 o 
   2   7   8        3.07      -10.65     39.97 o 
   3   7   8      159.62      200.34     87.77 o 
   4   7   8       46.73       64.86     70.00 o 
  -8   8   8       22.76       61.14     76.17 o 
  -7   8   8      430.73      532.69    126.80 o 
  -6   8   8      670.28      861.20    163.37 o 
  -5   8   8      102.44      173.09     74.97 o 
  -4   8   8      224.11      164.11     76.23 o 
  -3   8   8     1755.76     1747.38    128.27 o 
  -2   8   8      237.69      215.99    150.00 o 
  -1   8   8     1681.33     1496.24    142.80 o 
   0   8   8      135.55      128.04     51.23 o 
   1   8   8      412.77      440.73     82.21 o 
   2   8   8        0.47      109.05     55.63 o 
   3   8   8      142.29        7.20     59.14 o 
  -7   9   8      136.52      182.57    101.49 o 
  -6   9   8       45.36       17.37     60.29 o 
  -5   9   8      184.81      224.63     92.06 o 
  -4   9   8      452.56      523.60    121.49 o 
  -3   9   8        0.48        9.81     36.45 o 
  -2   9   8     2296.17     2497.26    135.75 o 
  -1   9   8      466.91      533.45     91.45 o 
   0   9   8      412.29      471.07     92.06 o 
   1   9   8       11.00      -27.30     54.46 o 
   2   9   8      113.02      -42.86     42.86 o 
  -5  10   8       57.59       99.54     83.54 o 
  -4  10   8        1.59       25.83     61.43 o 
  -3  10   8      473.83      524.96     94.46 o 
  -2  10   8      193.02      164.24     54.93 o 
  -1  10   8      336.08      454.29    134.57 o 
   0  10   8        4.74       13.14     44.58 o 
  -3 -10   9      251.37      -48.06     55.49 o 
  -1 -10   9       16.55      -10.85     59.46 o 
   0 -10   9     1314.79     1846.46    168.72 o 
   1 -10   9        3.97      -55.13     55.13 o 
   2 -10   9     1119.10     1292.62    137.61 o 
   3 -10   9        0.24      -38.83     62.72 o 
  -5  -9   9      342.01      447.54    167.54 o 
  -4  -9   9      385.17      784.97    200.57 o 
  -3  -9   9      706.99     1168.23    225.09 o 
  -2  -9   9       53.38       37.14     78.29 o 
  -1  -9   9     2202.98     2850.29    280.06 o 
   0  -9   9        1.58      108.11     93.94 o 
   1  -9   9     3238.31     3532.67    212.38 o 
   2  -9   9      223.17      299.76     79.43 o 
   3  -9   9      515.31      746.44    109.49 o 
   4  -9   9       51.88       -2.74    110.91 o 
  -6  -8   9        8.72       69.03    116.29 o 
  -5  -8   9       13.85      -28.23     91.94 o 
  -4  -8   9      149.87      140.17     97.49 o 
  -3  -8   9      832.46      579.94    155.89 o 
  -2  -8   9      658.77      540.29    155.14 o 
  -1  -8   9      875.59      893.89    179.54 o 
   0  -8   9     4466.19     5272.99    291.26 o 
   1  -8   9      378.43      335.45     75.96 o 
   2  -8   9     3636.64     3896.30    213.34 o 
   3  -8   9      189.42      288.51     72.24 o 
   4  -8   9     1100.68     1004.12    181.71 o 
   5  -8   9        0.43      110.11    108.86 o 
  -7  -7   9        0.07      208.57    123.14 o 
  -6  -7   9      243.93      172.34    114.34 o 
  -5  -7   9      134.39       36.57     95.09 o 
  -4  -7   9      408.63      355.32    137.71 o 
  -3  -7   9       90.96       97.14     83.71 o 
  -2  -7   9        0.28      -37.89     66.23 o 
  -1  -7   9     2220.54     1580.35    195.94 o 
   0  -7   9     1288.20     1528.52    188.97 o 
   1  -7   9     2972.43     3053.00    179.30 o 
   2  -7   9     1321.19     1501.52    289.23 o 
   3  -7   9     1402.02     1432.79    117.30 o 
   4  -7   9        8.40      -40.29     75.20 o 
   5  -7   9     2573.30     2497.26    266.51 o 
   6  -7   9       65.26      199.03    115.94 o 
  -7  -6   9      989.94      869.32    187.20 o 
  -6  -6   9       51.32       94.86     93.71 o 
  -5  -6   9      246.63      138.17     96.40 o 
  -4  -6   9       99.93       55.66     66.06 o 
  -3  -6   9       70.09        3.26     51.26 o 
  -2  -6   9        1.90       11.89     50.97 o 
  -1  -6   9      141.06      113.31     67.77 o 
   0  -6   9       13.25        8.46     46.51 o 
   1  -6   9     2204.20     2212.26    143.12 o 
   2  -6   9      187.09      296.95     64.31 o 
   3  -6   9      542.11      539.83    121.60 o 
   4  -6   9     2612.49     2725.61    248.17 o 
   5  -6   9       78.58      -19.83     78.00 o 
   6  -6   9     1714.35     1480.06    216.86 o 
  -8  -5   9      990.07     1150.97    203.49 o 
  -7  -5   9      800.40      935.14    173.09 o 
  -6  -5   9      668.07      752.80    151.43 o 
  -5  -5   9       25.94       33.94     63.83 o 
  -4  -5   9     2131.95     2064.35    209.77 o 
  -3  -5   9      225.23      373.77    100.34 o 
  -2  -5   9     2135.95     2277.72    208.80 o 
  -1  -5   9      480.90      441.72    105.94 o 
   0  -5   9      714.07      595.60    122.00 o 
   1  -5   9       81.62       52.68     39.29 o 
   2  -5   9      266.95      211.66     53.21 o 
   3  -5   9      287.69      209.14     84.91 o 
   4  -5   9      185.22      350.46    106.34 o 
   5  -5   9     2082.38     1933.78    221.26 o 
   6  -5   9      327.05      270.63    107.83 o 
  -9  -4   9      593.45      663.72    162.91 o 
  -8  -4   9      329.41      521.49    131.31 o 
  -7  -4   9      795.54      877.77    156.91 o 
  -6  -4   9      311.34      483.20    112.46 o 
  -5  -4   9     2478.64     2811.03    239.49 o 
  -4  -4   9        3.33       23.43     44.00 o 
  -3  -4   9     8484.50     8994.31    505.26 o 
  -2  -4   9       93.76       85.37     52.97 o 
  -1  -4   9      647.07      794.00    108.97 o 
   0  -4   9      231.86      135.49     59.09 o 
   1  -4   9      174.35      132.73     43.92 o 
   2  -4   9        3.65       10.20     32.86 o 
   3  -4   9       84.06       82.87     59.29 o 
   4  -4   9     1107.01      788.73    120.31 o 
   5  -4   9      817.18      778.78     96.58 o 
   6  -4   9      493.50      459.13    177.31 o 
   7  -4   9      124.46       45.32     53.66 o 
  -9  -3   9       73.58       85.54     81.26 o 
  -8  -3   9      511.14      345.37    107.09 o 
  -7  -3   9      473.46      593.36     80.92 o 
  -6  -3   9     1976.98     2128.44    129.17 o 
  -5  -3   9      360.86      433.92     72.37 o 
  -4  -3   9     9006.45     9043.68    501.60 o 
  -3  -3   9      983.43     1044.75    120.57 o 
  -2  -3   9     7681.10     7067.04    401.09 o 
  -1  -3   9       11.88       -0.74     30.17 o 
   0  -3   9     3208.01     3214.68    166.57 o 
   1  -3   9      389.66      361.46     37.84 o 
   2  -3   9      921.94      853.16     57.62 o 
   3  -3   9      246.63      179.10     42.34 o 
   4  -3   9      150.31      157.42     46.43 o 
   5  -3   9      109.95      144.15     54.49 o 
   6  -3   9      294.02      274.24     71.97 o 
   7  -3   9        9.22      -16.65     46.26 o 
  -9  -2   9      108.74       56.90     46.82 o 
  -8  -2   9      519.69      590.02     87.09 o 
  -7  -2   9      747.30      718.85     90.61 o 
  -6  -2   9      734.71      803.13     78.08 o 
  -5  -2   9     6517.14     6631.70    267.53 o 
  -4  -2   9     1215.13     1119.49     78.93 o 
  -3  -2   9     9045.41     8859.09    524.49 o 
  -2  -2   9     2667.67     2418.00    108.79 o 
  -1  -2   9     5004.61     4453.73    158.10 o 
   0  -2   9      103.46      127.82     26.16 o 
   1  -2   9     8084.77     8323.34    250.69 o 
   2  -2   9       12.89       34.16     20.58 o 
   3  -2   9      869.69      863.82     77.92 o 
   4  -2   9      171.02      202.12     51.35 o 
   5  -2   9      109.49       69.59    137.29 o 
   6  -2   9       18.59      -15.74     46.60 o 
   7  -2   9       54.83      124.13     61.99 o 
  -9  -1   9        0.69       11.72     48.49 o 
  -8  -1   9       88.23       84.30     47.05 o 
  -7  -1   9        4.87       29.74     31.87 o 
  -6  -1   9       45.25        2.14     35.40 o 
  -5  -1   9      148.41       73.91     84.51 o 
  -4  -1   9     4876.35     4551.28    190.19 o 
  -3  -1   9     6150.85     5888.98    223.17 o 
  -2  -1   9     3088.09     2704.94    140.49 o 
  -1  -1   9     1757.61     1731.32    142.80 o 
   0  -1   9     7206.03     7215.28    259.35 o 
   1  -1   9       24.72       30.04     18.94 o 
   2  -1   9     9637.25     9933.78    284.77 o 
   3  -1   9        4.67       -0.40     24.76 o 
   4  -1   9      965.67      898.95     87.55 o 
   5  -1   9      536.34      477.59     93.60 o 
   6  -1   9       96.68       68.79     54.97 o 
   7  -1   9        0.15        0.58     55.59 o 
 -10   0   9      116.32      241.70     72.58 o 
  -9   0   9        1.99       38.16     37.97 o 
  -8   0   9      217.81      187.87    159.11 o 
  -7   0   9        0.79      -24.73     24.73 o 
  -6   0   9        7.04       35.31     25.40 o 
  -5   0   9      166.32      158.62     37.10 o 
  -4   0   9     3257.87     2959.02    141.81 o 
  -3   0   9      778.75      905.37     85.43 o 
  -2   0   9     1652.06     1525.76    101.54 o 
  -1   0   9     6525.79     6850.53    345.14 o 
   0   0   9      657.52      599.77     52.28 o 
   1   0   9    10622.15    11003.36    308.21 o 
   2   0   9     2117.53     2088.31    118.29 o 
   3   0   9     3231.60     3737.69    180.55 o 
   4   0   9       24.57       89.06     41.60 o 
   5   0   9     1475.75     1428.04    135.26 o 
   6   0   9      128.57      231.42     69.71 o 
   7   0   9      612.89      540.29    105.21 o 
 -10   1   9      128.65      209.53     66.31 o 
  -9   1   9      559.66      709.40    100.84 o 
  -8   1   9      392.97      476.22     80.44 o 
  -7   1   9     4594.30     4727.40    224.07 o 
  -6   1   9        3.24      -16.34     25.66 o 
  -5   1   9     1690.39     1566.63    133.83 o 
  -4   1   9       31.63       69.03     31.54 o 
  -3   1   9      353.40      219.14     51.26 o 
  -2   1   9      290.50      215.47     33.31 o 
  -1   1   9       28.71       11.66     25.54 o 
   0   1   9     7993.56     8116.70    413.83 o 
   1   1   9     2176.52     2331.21    121.62 o 
   2   1   9     4239.02     4434.70    272.91 o 
   3   1   9      446.11      514.44     72.57 o 
   4   1   9     1513.98     1541.06    118.37 o 
   5   1   9       18.82       45.80     44.24 o 
   6   1   9     1244.22     1413.16    176.26 o 
 -10   2   9      535.86      536.24    100.68 o 
  -9   2   9        4.95       -6.48     39.28 o 
  -8   2   9     3224.87     3901.89    298.74 o 
  -7   2   9      104.84       47.26     48.06 o 
  -6   2   9     1057.34      910.12    111.26 o 
  -5   2   9      151.90      116.57     45.31 o 
  -4   2   9      821.08      810.46     93.49 o 
  -3   2   9     1120.23      835.89     91.14 o 
  -2   2   9     1349.49     1301.65    101.03 o 
  -1   2   9     1688.96     1900.12    147.14 o 
   0   2   9     1388.29     1153.55    112.97 o 
   1   2   9     3168.15     3262.61    154.61 o 
   2   2   9     2070.75     1972.64    119.30 o 
   3   2   9      907.94     1012.92     91.27 o 
   4   2   9      249.40      255.89     60.69 o 
   5   2   9     1920.23     1951.67    162.80 o 
   6   2   9      573.67      454.24     92.81 o 
 -10   3   9      184.84       89.00     49.59 o 
  -9   3   9     1062.03     1043.60    184.57 o 
  -8   3   9       89.61      157.09     73.43 o 
  -7   3   9     4666.66     4974.13    331.89 o 
  -6   3   9      444.57      488.92     99.43 o 
  -5   3   9     2424.15     2588.29    199.66 o 
  -4   3   9      226.07      338.06     72.97 o 
  -3   3   9     2781.48     2809.09    132.21 o 
  -2   3   9        2.67       30.70     28.89 o 
  -1   3   9     1241.38     1097.15    113.66 o 
   0   3   9      112.92      112.11     46.80 o 
   1   3   9      101.31      101.04     75.80 o 
   2   3   9        0.72      -10.06     35.80 o 
   3   3   9        3.53        5.62     39.68 o 
   4   3   9     1320.89     1281.51    113.45 o 
   5   3   9       27.93      -15.66     64.91 o 
   6   3   9     1002.46      821.03    180.46 o 
  -9   4   9      120.86      149.83     80.86 o 
  -8   4   9     1523.86     1409.49    168.63 o 
  -7   4   9     1736.04     1670.18    174.97 o 
  -6   4   9     1500.45     1772.46    174.06 o 
  -5   4   9       90.11       67.09     45.31 o 
  -4   4   9     3678.02     3907.49    260.74 o 
  -3   4   9        7.95        0.01     27.20 o 
  -2   4   9     4098.59     3808.75    249.71 o 
  -1   4   9       70.56       35.54     36.57 o 
   0   4   9      142.78       78.94     58.03 o 
   1   4   9     1140.23     1162.80    137.60 o 
   2   4   9       23.13       54.11     49.94 o 
   3   4   9       11.91       57.26     64.00 o 
   4   4   9       59.08       13.26     58.40 o 
   5   4   9      185.30      293.26    120.17 o 
  -9   5   9      230.10      -13.71     62.11 o 
  -8   5   9      347.17      500.46    122.40 o 
  -7   5   9      520.63      515.32    115.14 o 
  -6   5   9      378.87      515.83    112.97 o 
  -5   5   9     2376.64     2703.61    223.14 o 
  -4   5   9      141.30       90.97     49.60 o 
  -3   5   9     6488.54     6746.15    263.05 o 
  -2   5   9      199.56      144.34     54.17 o 
  -1   5   9     2112.41     2071.15    183.03 o 
   0   5   9        8.80        8.23     43.26 o 
   1   5   9      122.10       72.06     52.63 o 
   2   5   9      341.21      388.06    105.89 o 
   3   5   9      674.34      484.29    129.14 o 
   4   5   9      100.54      130.57     89.66 o 
   5   5   9       43.10       29.89     82.63 o 
  -9   6   9        1.84       22.11     48.23 o 
  -8   6   9      143.36      146.57     83.37 o 
  -7   6   9      270.20      425.37    111.14 o 
  -6   6   9        4.40       64.51     54.51 o 
  -5   6   9        0.59        7.77     46.80 o 
  -4   6   9     3016.26     3575.09    265.03 o 
  -3   6   9      692.06      723.59     77.70 o 
  -2   6   9     3971.44     4041.48    191.99 o 
  -1   6   9      192.54      223.54     75.89 o 
   0   6   9     1760.24     1679.66    174.11 o 
   1   6   9       76.90       81.14     59.66 o 
   2   6   9     1580.26     1564.80    187.54 o 
   3   6   9       13.59       -1.31     53.54 o 
   4   6   9      129.13       54.40     85.20 o 
  -8   7   9       19.70        8.69     49.26 o 
  -7   7   9        0.77       -5.20     46.06 o 
  -6   7   9       59.35       66.91     55.20 o 
  -5   7   9      600.32      911.09    130.40 o 
  -4   7   9      170.88      219.54     80.29 o 
  -3   7   9     1609.30     1844.68    124.68 o 
  -2   7   9      587.47      672.17     89.99 o 
  -1   7   9      529.35      327.09     88.69 o 
   0   7   9        7.67      -42.17     42.17 o 
   1   7   9     1359.92     1312.40    171.66 o 
   2   7   9        0.33        8.51     52.40 o 
   3   7   9      416.02       22.00     60.97 o 
  -7   8   9      162.13      -46.91     59.03 o 
  -6   8   9      205.57      118.51     73.66 o 
  -5   8   9        8.76      -19.31     45.14 o 
  -4   8   9     1067.63     1068.75    152.34 o 
  -3   8   9      851.37      902.39    107.99 o 
  -2   8   9       31.66       20.64     48.03 o 
  -1   8   9       73.70       89.77     60.46 o 
   0   8   9      848.87      593.66    134.57 o 
   1   8   9        7.34       21.37     57.83 o 
  -6   9   9      605.49      846.34    167.14 o 
  -5   9   9       24.57      142.57     78.11 o 
  -4   9   9       14.11      -25.20     54.51 o 
  -3   9   9        3.12       58.30     47.49 o 
  -2   9   9       64.22       88.55     51.71 o 
  -1   9   9      117.39       67.60     66.11 o 
   0   9   9       86.63        5.60     46.11 o 
   1   9   9      170.57       23.31     54.40 o 
  -4  10   9        2.01       37.31     72.17 o 
  -3  10   9        0.30       60.10     54.78 o 
  -2  10   9       30.08      -58.34     99.06 o 
  -2 -10  10       78.54       -1.66     54.46 o 
  -1 -10  10      729.78      597.12    404.29 o 
   0 -10  10      398.06      704.36    114.80 o 
   1 -10  10      823.61      956.16    149.60 o 
   2 -10  10       98.50      113.52    130.97 o 
  -4  -9  10       68.13       18.51     96.34 o 
  -3  -9  10       64.24       47.26     90.80 o 
  -2  -9  10      131.17      109.60    103.37 o 
  -1  -9  10      511.38      443.54    135.83 o 
   0  -9  10      159.01      120.96     64.71 o 
   1  -9  10      435.51      602.54    120.43 o 
   2  -9  10      581.16      639.19    148.89 o 
   3  -9  10       13.22       86.11    107.60 o 
  -5  -8  10      146.91        2.51    100.11 o 
  -4  -8  10      953.09      573.60    166.23 o 
  -3  -8  10       18.42       60.40     81.26 o 
  -2  -8  10      152.30      111.09     93.60 o 
  -1  -8  10        2.44      139.03     86.23 o 
   0  -8  10      113.26      109.74     59.22 o 
   1  -8  10       16.38       10.77     53.21 o 
   2  -8  10       49.96        4.73     53.14 o 
   3  -8  10     1405.72     1386.57    202.63 o 
   4  -8  10      245.08      338.63    129.09 o 
  -6  -7  10        5.17       93.71    103.66 o 
  -5  -7  10     2002.43     1982.23    252.86 o 
  -4  -7  10        4.78       41.60     93.14 o 
  -3  -7  10     2376.05     1949.15    236.11 o 
  -2  -7  10        0.02      -45.43     50.29 o 
  -1  -7  10      343.24      265.26    106.00 o 
   0  -7  10       35.45       25.83     64.06 o 
   1  -7  10        2.13      -15.32     58.94 o 
   2  -7  10       66.24      -44.93    113.11 o 
   3  -7  10      132.84      205.03     93.37 o 
   4  -7  10      623.09      716.00    153.43 o 
   5  -7  10      441.01      359.43    131.77 o 
  -7  -6  10       80.78       82.00     82.29 o 
  -6  -6  10     1131.31     1292.35    196.51 o 
  -5  -6  10        2.31       38.11     67.60 o 
  -4  -6  10     5131.17     5451.96    405.14 o 
  -3  -6  10      125.11       84.86     68.91 o 
  -2  -6  10     2528.04     2428.75    241.43 o 
  -1  -6  10        7.70       92.11     64.57 o 
   0  -6  10     1648.27     1122.40    165.20 o 
   1  -6  10      252.36       88.23     51.35 o 
   2  -6  10      467.27      397.83     73.58 o 
   3  -6  10      302.95      141.31     92.40 o 
   4  -6  10      210.28      267.83    101.54 o 
   5  -6  10       60.02       27.89     81.09 o 
   6  -6  10      152.85      229.60    126.00 o 
  -8  -5  10       41.53       10.06     81.83 o 
  -7  -5  10      355.26      104.17     93.37 o 
  -6  -5  10        2.59       58.00     73.94 o 
  -5  -5  10     3550.92     3738.81    301.43 o 
  -4  -5  10      798.97      600.46    128.00 o 
  -3  -5  10     3825.69     3947.49    300.23 o 
  -2  -5  10       41.24       21.83     40.57 o 
  -1  -5  10     4397.30     4289.90    313.03 o 
   0  -5  10     1007.65      896.74    153.83 o 
   1  -5  10     5478.65     5754.01   1164.46 o 
   2  -5  10        0.66      -33.98     33.98 o 
   3  -5  10       81.97       54.69     76.34 o 
   4  -5  10      123.33      155.71     91.54 o 
   5  -5  10        0.25        1.60     71.66 o 
   6  -5  10        0.04       -3.37     64.29 o 
  -8  -4  10       76.27        2.06     74.57 o 
  -7  -4  10       57.66       72.29     67.14 o 
  -6  -4  10      930.67     1046.69    146.29 o 
  -5  -4  10      797.33      955.83    137.83 o 
  -4  -4  10     2089.80     2224.06    204.40 o 
  -3  -4  10     1556.86     1493.89    160.23 o 
  -2  -4  10     3144.54     3445.55    256.17 o 
  -1  -4  10      191.61      279.54     80.91 o 
   0  -4  10     6732.73     7513.33    433.14 o 
   1  -4  10       57.81       39.29     36.42 o 
   2  -4  10     2689.43     2448.06    220.69 o 
   3  -4  10      133.12      152.46     66.11 o 
   4  -4  10      391.00      324.23    100.86 o 
   5  -4  10      105.84      212.69     97.09 o 
   6  -4  10      136.02      -49.77     76.29 o 
  -9  -3  10      192.74      177.26     95.43 o 
  -8  -3  10      396.01      331.89    104.46 o 
  -7  -3  10       24.50       77.14     63.66 o 
  -6  -3  10       30.13      -24.34     45.03 o 
  -5  -3  10      611.59      568.17    114.57 o 
  -4  -3  10     2102.57     2033.78    186.86 o 
  -3  -3  10      351.26      320.69     85.37 o 
  -2  -3  10       86.41      137.71     56.63 o 
  -1  -3  10     9476.12     9939.79    525.43 o 
   0  -3  10      840.90      927.72    113.77 o 
   1  -3  10     9161.00     9602.43    353.19 o 
   2  -3  10       75.53      107.22     37.07 o 
   3  -3  10     3675.14     3779.03    181.20 o 
   4  -3  10      955.17      801.66     87.60 o 
   5  -3  10     2023.47     2016.48    141.79 o 
   6  -3  10        7.82       67.42     65.46 o 
  -9  -2  10      594.62      528.06    128.23 o 
  -8  -2  10       46.12      107.25     49.54 o 
  -7  -2  10     1295.24     1130.22     99.55 o 
  -6  -2  10      278.51      219.66     90.91 o 
  -5  -2  10        5.23       23.25     26.78 o 
  -4  -2  10      599.89      527.10     58.86 o 
  -3  -2  10        0.68       33.54     18.19 o 
  -2  -2  10     2267.60     2207.21    178.29 o 
  -1  -2  10      359.69      290.40     29.95 o 
   0  -2  10     5563.77     5731.21    261.74 o 
   1  -2  10     1895.47     1829.49     84.14 o 
   2  -2  10     3333.69     3568.74    166.22 o 
   3  -2  10        0.82       10.40     38.86 o 
   4  -2  10     4339.11     4514.67    218.63 o 
   5  -2  10        1.72       34.62     47.41 o 
   6  -2  10     1028.22     1196.32    128.77 o 
  -9  -1  10        2.62       19.44     40.95 o 
  -8  -1  10     2520.37     2595.46    164.25 o 
  -7  -1  10        1.17      -13.56     28.38 o 
  -6  -1  10     1493.06     1474.45    106.45 o 
  -5  -1  10      257.76      289.27     50.98 o 
  -4  -1  10      983.61      981.76     73.38 o 
  -3  -1  10      107.76       63.11     23.84 o 
  -2  -1  10       48.12       51.03     22.29 o 
  -1  -1  10      580.68      582.46     85.14 o 
   0  -1  10      596.47      463.82     59.00 o 
   1  -1  10     1428.63     1366.36    118.64 o 
   2  -1  10      310.64      265.44     48.79 o 
   3  -1  10     1943.48     1809.24    118.29 o 
   4  -1  10      166.12      158.01     55.03 o 
   5  -1  10     2765.05     3138.95    187.66 o 
   6  -1  10      191.58      200.22     72.48 o 
  -9   0  10     1805.88     2195.42    263.60 o 
  -8   0  10      238.04      193.99     59.02 o 
  -7   0  10     1609.66     1567.97    117.94 o 
  -6   0  10      409.34      394.59     62.98 o 
  -5   0  10     1058.38     1140.38     84.60 o 
  -4   0  10      512.66      494.63     54.07 o 
  -3   0  10     4948.75     4879.97    201.70 o 
  -2   0  10       31.71       39.39     19.79 o 
  -1   0  10      242.69      233.13     44.46 o 
   0   0  10       57.04       78.01     25.31 o 
   1   0  10      580.04      611.71     50.55 o 
   2   0  10      246.71      217.80     47.03 o 
   3   0  10      202.68      253.61     55.96 o 
   4   0  10     1435.07     1504.30    231.11 o 
   5   0  10      348.36      399.72     82.27 o 
   6   0  10      635.53      770.33    119.43 o 
  -9   1  10      206.23      190.39     63.44 o 
  -8   1  10     1683.90     1596.65    125.27 o 
  -7   1  10      263.22      246.01     57.25 o 
  -6   1  10     3639.72     3917.72    260.97 o 
  -5   1  10       43.61       45.31     36.51 o 
  -4   1  10     3461.70     3752.41    233.31 o 
  -3   1  10        2.51       49.37     27.26 o 
  -2   1  10     1721.83     1369.72    163.97 o 
  -1   1  10      158.26      225.71     52.06 o 
   0   1  10      153.82      106.46     43.37 o 
   1   1  10      650.63      538.10    129.57 o 
   2   1  10      100.13       77.23     33.71 o 
   3   1  10      436.91      498.49     72.96 o 
   4   1  10       46.33        4.53     42.73 o 
   5   1  10      419.70      408.51    166.23 o 
   6   1  10       30.11       28.53     60.94 o 
  -9   2  10      498.35      417.57     81.49 o 
  -8   2  10     1104.27     1110.12    146.23 o 
  -7   2  10      514.28      690.46    122.51 o 
  -6   2  10       65.11       85.77     51.54 o 
  -5   2  10     5328.22     6025.84    349.83 o 
  -4   2  10        2.62       61.66     35.20 o 
  -3   2  10     8271.07     8456.89    293.22 o 
  -2   2  10      204.95      187.10     48.20 o 
  -1   2  10     2037.75     1959.32    157.71 o 
   0   2  10     1356.22     1308.29    125.89 o 
   1   2  10     1334.89     1341.13     97.16 o 
   2   2  10      155.68      114.67     59.09 o 
   3   2  10        2.18       35.17     36.94 o 
   4   2  10      110.54      116.61     72.06 o 
   5   2  10      127.44       86.33     61.63 o 
   6   2  10       26.19       -5.66     72.00 o 
  -9   3  10       61.92       37.89     57.83 o 
  -8   3  10       43.71       61.89     52.46 o 
  -7   3  10       84.97      119.66     63.83 o 
  -6   3  10     1180.86      917.20    120.91 o 
  -5   3  10       39.98       86.91     44.74 o 
  -4   3  10     8751.30     9524.19    501.83 o 
  -3   3  10      659.13      598.62     62.54 o 
  -2   3  10     3511.69     3431.12    155.87 o 
  -1   3  10      577.92      710.23     96.51 o 
   0   3  10     2848.37     2795.40    219.83 o 
   1   3  10       78.19       85.85     33.85 o 
   2   3  10     1736.46     1727.11    118.55 o 
   3   3  10       13.86       15.65     42.69 o 
   4   3  10       45.09       80.34     79.94 o 
   5   3  10        9.56      -38.29     73.60 o 
  -9   4  10        5.07      -46.57     46.57 o 
  -8   4  10        0.14      -10.34     46.51 o 
  -7   4  10       43.67      150.11     66.46 o 
  -6   4  10       34.32       11.20     37.31 o 
  -5   4  10     1548.68     1663.03    163.83 o 
  -4   4  10     1260.94     1276.69    136.57 o 
  -3   4  10     3235.53     3356.32    159.16 o 
  -2   4  10      341.81      338.00     57.94 o 
  -1   4  10     5010.33     5502.18    340.74 o 
   0   4  10       43.23       40.40     46.40 o 
   1   4  10     5111.58     6270.30    391.83 o 
   2   4  10      576.90      564.80    126.06 o 
   3   4  10      256.55      374.69    116.23 o 
   4   4  10      190.09      126.23     85.54 o 
   5   4  10      158.47       80.11     86.06 o 
  -9   5  10      135.13       46.29     54.74 o 
  -8   5  10       48.18       34.91     53.54 o 
  -7   5  10      400.13      553.49    124.06 o 
  -6   5  10      584.14      710.97    134.34 o 
  -5   5  10      170.09      162.06     63.37 o 
  -4   5  10      286.01      326.29     83.43 o 
  -3   5  10      541.46      459.78     68.89 o 
  -2   5  10      384.89      388.84     62.13 o 
  -1   5  10       72.96       78.74     59.66 o 
   0   5  10     3867.30     4359.67    307.31 o 
   1   5  10      114.80       85.37     64.80 o 
   2   5  10     1583.71     1899.09    205.31 o 
   3   5  10        3.82       18.86     62.97 o 
   4   5  10      282.38      225.89    109.03 o 
  -8   6  10      868.29      290.40     97.83 o 
  -7   6  10       14.12      -36.40     53.43 o 
  -6   6  10      352.41      386.92    105.60 o 
  -5   6  10       93.88      137.94     65.37 o 
  -4   6  10       43.90       -5.66     37.09 o 
  -3   6  10        0.06      -15.15     26.87 o 
  -2   6  10       34.08       62.59     34.19 o 
  -1   6  10      911.67      629.09    124.86 o 
   0   6  10      553.39      542.74    119.43 o 
   1   6  10      900.61     1046.86    149.71 o 
   2   6  10      124.42      236.69     92.91 o 
   3   6  10      352.67      460.97    136.29 o 
   4   6  10       25.65      134.97    105.26 o 
  -8   7  10        0.26       10.63     50.00 o 
  -6   7  10       43.45       -9.37     55.20 o 
  -5   7  10      397.87      408.69    106.34 o 
  -4   7  10      389.87      276.00     84.34 o 
  -3   7  10      197.10      132.18     48.66 o 
  -2   7  10       10.72      -31.22     31.22 o 
  -1   7  10       19.21       27.14     45.94 o 
   0   7  10      390.07      428.12    115.43 o 
   1   7  10      279.77      358.97    110.69 o 
   2   7  10      136.17      252.06    103.37 o 
   3   7  10        0.74       61.49     78.11 o 
  -7   8  10       27.73       96.17     51.26 o 
  -5   8  10      108.35       14.97     51.14 o 
  -4   8  10      638.94      558.52    121.77 o 
  -3   8  10       71.69       16.50     40.59 o 
  -2   8  10      526.29      507.49    183.54 o 
  -1   8  10      177.56       91.03     61.77 o 
   0   8  10       13.85       43.03     67.03 o 
   1   8  10       72.75       46.29     62.46 o 
   2   8  10        6.61       11.31     63.37 o 
  -5   9  10      435.00      381.49    119.60 o 
  -4   9  10       77.80      112.00     82.86 o 
  -3   9  10     1590.66     1733.08    354.94 o 
  -2   9  10        0.16       -2.82     45.35 o 
  -1   9  10      177.22      -34.80     42.23 o 
   0   9  10       47.55       66.29     55.31 o 
   0 -10  11       19.18       -9.89     77.03 o 
  -3  -9  11        6.37       61.49     74.57 o 
  -2  -9  11      540.54      315.54    121.60 o 
  -1  -9  11      316.65      195.43    103.31 o 
   0  -9  11      931.11     1041.25    216.57 o 
   1  -9  11        5.78       79.25     64.41 o 
   2  -9  11        0.40       47.85     58.56 o 
  -5  -8  11     1206.20     1369.15    256.11 o 
  -4  -8  11      263.96       84.63     88.51 o 
  -3  -8  11      872.14      976.23    212.63 o 
  -2  -8  11      253.66      136.11     97.83 o 
  -1  -8  11     2142.73     2819.38    289.60 o 
   0  -8  11       35.30       56.61     59.47 o 
   1  -8  11     1430.37     1753.63    326.26 o 
   2  -8  11        0.27      -46.00     46.00 o 
   3  -8  11        3.17       40.74    103.09 o 
   4  -8  11      168.97      338.12    134.29 o 
  -6  -7  11      605.07      503.83    161.89 o 
  -5  -7  11      504.51      555.77    169.60 o 
  -4  -7  11      336.33      325.43    123.14 o 
  -3  -7  11        2.89      -36.97     58.40 o 
  -2  -7  11     2235.09     1975.20    240.63 o 
  -1  -7  11      149.70       32.17     72.40 o 
   0  -7  11     3938.33     3274.35    300.40 o 
   1  -7  11      114.32      -33.83     49.05 o 
   2  -7  11     1030.90     1210.93    121.28 o 
   3  -7  11      346.36      512.17    139.66 o 
   4  -7  11      373.08      557.77    144.91 o 
  -7  -6  11       13.96       35.71     91.03 o 
  -6  -6  11      297.58      506.34    144.29 o 
  -5  -6  11        0.63      -55.54     55.54 o 
  -4  -6  11      206.68      255.66     96.74 o 
  -3  -6  11      840.37      839.32    164.46 o 
  -2  -6  11      116.32       -7.43     62.63 o 
  -1  -6  11     5944.20     5257.33    387.32 o 
   0  -6  11      408.34      278.34    101.31 o 
   1  -6  11     1871.71     1907.93    292.63 o 
   2  -6  11      468.73      383.50     77.72 o 
   3  -6  11     1765.58     2168.12    225.37 o 
   4  -6  11      179.23      446.23    131.89 o 
   5  -6  11     1022.55      947.32    188.97 o 
  -7  -5  11      111.99      160.86     85.14 o 
  -6  -5  11        5.83       -7.60     52.23 o 
  -5  -5  11       13.27       55.31     65.37 o 
  -4  -5  11       61.00       51.14     62.74 o 
  -3  -5  11       10.15       -6.97     35.43 o 
  -2  -5  11     1706.15     1639.09    183.26 o 
  -1  -5  11      117.32      134.97     66.29 o 
   0  -5  11     3878.86     3339.84    272.17 o 
   1  -5  11      321.51      338.13     70.09 o 
   2  -5  11     3137.54     3256.29    263.37 o 
   3  -5  11       70.59       75.54     79.14 o 
   4  -5  11     2473.40     2469.72    241.94 o 
   5  -5  11       48.59       53.54     77.03 o 
  -8  -4  11      978.29     1449.49    193.03 o 
  -7  -4  11        1.03       68.97     68.17 o 
  -6  -4  11      227.26      227.14     88.69 o 
  -5  -4  11     1216.11     1073.77    144.74 o 
  -4  -4  11      884.11      638.29    123.54 o 
  -3  -4  11      216.58      214.29     73.83 o 
  -2  -4  11      166.05      136.51     66.57 o 
  -1  -4  11      855.24      775.72    112.63 o 
   0  -4  11     2171.61     2394.75    205.49 o 
   1  -4  11      480.63      477.57     97.49 o 
   2  -4  11      139.11      123.83     72.34 o 
   3  -4  11     3713.85     3763.44    289.03 o 
   4  -4  11       83.78       83.31     75.77 o 
   5  -4  11     1410.95     1221.55    179.14 o 
  -8  -3  11      208.45       88.11     80.91 o 
  -7  -3  11      915.47      957.37    140.69 o 
  -6  -3  11       10.06       72.91     52.00 o 
  -5  -3  11     1433.05     1399.37    159.14 o 
  -4  -3  11      243.36      187.54     68.69 o 
  -3  -3  11     1052.76      945.77    123.03 o 
  -2  -3  11        0.22       20.57     38.80 o 
  -1  -3  11       66.27       55.14     49.49 o 
   0  -3  11       24.38       18.69     36.86 o 
   1  -3  11       68.49       61.71     38.95 o 
   2  -3  11      774.63      656.23    125.26 o 
   3  -3  11      274.38      398.23    101.77 o 
   4  -3  11     1263.91     1268.35    166.80 o 
   5  -3  11      113.73       65.14     88.57 o 
  -9  -2  11      183.01      204.69     96.86 o 
  -8  -2  11      509.97      878.12    157.09 o 
  -7  -2  11       23.80       17.20     52.00 o 
  -6  -2  11     1710.70     1716.86    184.40 o 
  -5  -2  11       61.36       89.71     52.74 o 
  -4  -2  11     6423.58     6082.76    377.94 o 
  -3  -2  11       15.28        3.14     29.71 o 
  -2  -2  11      246.65      166.91     61.09 o 
  -1  -2  11      820.11      692.69     99.26 o 
   0  -2  11       65.85       77.20     27.45 o 
   1  -2  11      261.35      337.35     41.69 o 
   2  -2  11       20.25       44.30     30.14 o 
   3  -2  11      750.97      682.15     78.59 o 
   4  -2  11      357.26      441.93     77.20 o 
   5  -2  11      285.12      269.22    110.51 o 
   6  -2  11        0.07        2.91     52.69 o 
  -9  -1  11      201.77      303.60     97.94 o 
  -8  -1  11      148.30      127.29     58.80 o 
  -7  -1  11     1247.64     1255.49    108.49 o 
  -6  -1  11      200.03      228.15     51.54 o 
  -5  -1  11     8300.43     8664.89    390.11 o 
  -4  -1  11      218.27      198.08     39.62 o 
  -3  -1  11     2828.28     2980.13    141.62 o 
  -2  -1  11      464.55      399.78     82.69 o 
  -1  -1  11     2707.66     2804.92    209.71 o 
   0  -1  11      718.20      735.03     62.74 o 
   1  -1  11     1657.18     1728.03     85.66 o 
   2  -1  11      342.43      260.59     50.12 o 
   3  -1  11       80.26       99.84     56.11 o 
   4  -1  11      110.88      104.22     55.29 o 
   5  -1  11        7.53      -44.73     48.90 o 
   6  -1  11      102.63       91.25     77.17 o 
  -9   0  11      104.18       89.39     54.74 o 
  -8   0  11       86.72      129.07     51.30 o 
  -7   0  11       13.78       53.31     38.94 o 
  -6   0  11     4455.79     4612.04    216.18 o 
  -5   0  11       23.72       46.73     26.98 o 
  -4   0  11     7323.05     7317.04    372.06 o 
  -3   0  11        4.11        6.49     21.37 o 
  -2   0  11     4899.86     4937.07    157.03 o 
  -1   0  11      747.41      824.23     67.77 o 
   0   0  11     5954.11     5958.25    237.16 o 
   1   0  11      268.69      268.06     39.23 o 
   2   0  11     1058.78     1129.13     93.96 o 
   3   0  11       10.44       32.33     46.26 o 
   4   0  11        2.34       -7.47     47.34 o 
   5   0  11        7.77       25.86     52.91 o 
   6   0  11        0.61      -67.54     79.77 o 
  -9   1  11      102.68      153.76     57.32 o 
  -8   1  11       68.65      148.41     50.58 o 
  -7   1  11      239.31      250.41    111.94 o 
  -6   1  11      247.36      196.06     63.66 o 
  -5   1  11     1919.12     1964.75    160.63 o 
  -4   1  11     1024.25     1032.80    106.91 o 
  -3   1  11     3159.43     3184.24    208.06 o 
  -2   1  11      145.35      209.35    110.80 o 
  -1   1  11     8214.80     8706.65    450.06 o 
   0   1  11       30.91       23.14     36.29 o 
   1   1  11     3184.04     3458.87    171.74 o 
   2   1  11       73.18       56.80     40.16 o 
   3   1  11      489.94      581.42     84.48 o 
   4   1  11      643.76      737.97    100.46 o 
   5   1  11      105.12      123.77     62.59 o 
  -9   2  11      168.36      265.82     69.86 o 
  -8   2  11        0.63       23.60     51.49 o 
  -7   2  11      209.24      146.23     68.80 o 
  -6   2  11      839.57      723.43    105.37 o 
  -5   2  11     1620.68     1503.95    144.86 o 
  -4   2  11      744.08      633.66     88.40 o 
  -3   2  11      822.08      737.33     63.73 o 
  -2   2  11     4230.98     4368.95    180.77 o 
  -1   2  11      130.57      116.86     48.80 o 
   0   2  11     6647.08     7043.04    397.89 o 
   1   2  11      410.65      409.72     66.29 o 
   2   2  11     2052.78     2408.26    145.62 o 
   3   2  11       85.27      114.11     53.00 o 
   4   2  11      781.60      837.80    111.68 o 
   5   2  11      170.92      288.63    111.26 o 
  -9   3  11       71.73      141.60     85.66 o 
  -8   3  11     1258.53     1379.43    167.26 o 
  -7   3  11       37.63       17.37     47.31 o 
  -6   3  11      337.32      254.97     76.80 o 
  -5   3  11      258.73      219.14     69.54 o 
  -4   3  11       54.66       24.74     35.77 o 
  -3   3  11       43.10       14.76     28.06 o 
  -2   3  11       75.39       44.38     49.49 o 
  -1   3  11     1857.69     1830.18    167.14 o 
   0   3  11      218.00      248.87     50.24 o 
   1   3  11     2371.77     2479.54    143.50 o 
   2   3  11      138.61      136.68     53.37 o 
   3   3  11     1468.99     1527.95    189.20 o 
   4   3  11       53.64      118.23     86.74 o 
   5   3  11      595.51      439.43    132.91 o 
  -8   4  11       47.55       48.74     52.74 o 
  -7   4  11      713.25      733.20    137.09 o 
  -6   4  11       38.84       74.51     59.83 o 
  -5   4  11        2.71       28.11     38.91 o 
  -4   4  11      913.43     1173.37    134.46 o 
  -3   4  11      571.05      704.65    118.69 o 
  -2   4  11      189.82      157.01     50.71 o 
  -1   4  11       72.92       31.94     48.97 o 
   0   4  11      643.62      632.17    125.09 o 
   1   4  11      131.04      153.60     74.63 o 
   2   4  11      469.81      431.37    116.11 o 
   3   4  11        6.98       88.51     85.14 o 
   4   4  11     1115.88      972.57    189.37 o 
  -8   5  11     1078.95     1053.83    179.20 o 
  -7   5  11        1.51      -12.74     47.54 o 
  -6   5  11      968.97     1153.43    149.71 o 
  -5   5  11      846.34      858.06    127.54 o 
  -4   5  11     1971.52     1865.66    185.20 o 
  -3   5  11        2.90       24.69     28.09 o 
  -2   5  11      484.52      446.96     69.67 o 
  -1   5  11       13.78       11.20     43.83 o 
   0   5  11        2.69       -0.17     39.43 o 
   1   5  11       14.72       60.06     60.63 o 
   2   5  11       35.96       47.43     65.54 o 
   3   5  11      829.45     1205.60    204.97 o 
   4   5  11        3.92      106.63     93.20 o 
  -8   6  11      123.10      -10.57     46.86 o 
  -7   6  11      791.24     1164.63    166.34 o 
  -6   6  11       24.99      124.86     71.71 o 
  -5   6  11     1714.25     2168.46    209.26 o 
  -4   6  11       73.16       98.11     57.66 o 
  -3   6  11     1308.71     1355.72    136.74 o 
  -2   6  11       49.90       41.42     38.03 o 
  -1   6  11       18.97      -25.37     38.46 o 
   0   6  11       84.03       59.14     63.49 o 
   1   6  11       39.93      -33.14     48.97 o 
   2   6  11       12.83        3.31     67.71 o 
   3   6  11        1.49      115.66     84.46 o 
  -7   7  11       10.12       17.66     50.69 o 
  -6   7  11      609.70      877.66    163.03 o 
  -5   7  11       10.72       -6.74     49.31 o 
  -4   7  11     2623.58     3399.44    279.60 o 
  -3   7  11       28.65       25.47     36.82 o 
  -2   7  11      414.17      463.87     79.23 o 
  -1   7  11      442.65      447.49    119.14 o 
   0   7  11      228.17      123.31     82.23 o 
   1   7  11       12.36       14.80     58.34 o 
   2   7  11       24.04       56.86     75.94 o 
  -6   8  11       42.68       38.63     49.71 o 
  -4   8  11      132.33       31.54     47.89 o 
  -2   8  11       27.03        4.03     35.29 o 
  -1   8  11      516.95      745.20    164.23 o 
   0   8  11      195.36      301.09    114.00 o 
  -3   9  11       10.49      -31.62     31.62 o 
  -2   9  11      175.70       -7.10     34.55 o 
  -2  -9  12       51.08      110.69     75.09 o 
  -1  -9  12     1377.30     1535.60    260.40 o 
   0  -9  12       23.94       88.69     90.49 o 
   1  -9  12      806.99      973.90    134.79 o 
  -4  -8  12       87.69        8.34     67.49 o 
  -3  -8  12       38.27      260.29    121.54 o 
  -2  -8  12     1180.99     1017.55    215.20 o 
  -1  -8  12      372.52      429.49    148.34 o 
   0  -8  12      745.89      692.73    127.31 o 
   1  -8  12      116.95      140.81     64.52 o 
   2  -8  12     1681.16     1435.77    217.43 o 
  -5  -7  12       20.35      -41.89     79.26 o 
  -4  -7  12      153.35      101.20     91.49 o 
  -3  -7  12      587.97      539.14    141.31 o 
  -2  -7  12      320.98      291.54    119.14 o 
  -1  -7  12      255.69      167.31     98.69 o 
   0  -7  12       85.38       46.97     62.62 o 
   1  -7  12     1157.27     1202.28    133.69 o 
   2  -7  12        5.07      -45.26     84.91 o 
   3  -7  12     1990.03     2274.52    250.57 o 
  -6  -6  12      319.94      411.60    129.20 o 
  -5  -6  12     1211.51     1205.09    208.46 o 
  -4  -6  12        0.66       29.66     65.09 o 
  -3  -6  12       31.19        1.49     56.97 o 
  -2  -6  12        4.64       51.77     62.74 o 
  -1  -6  12      239.52      481.94    125.54 o 
   0  -6  12        1.18      -56.11     56.11 o 
   1  -6  12       43.09       69.70     57.32 o 
   2  -6  12     1785.79     2020.58    222.00 o 
   3  -6  12      115.68      163.60    110.57 o 
   4  -6  12     1050.79     1216.06    205.60 o 
  -7  -5  12      182.54       32.23     68.74 o 
  -6  -5  12     2654.17     3169.89    289.77 o 
  -5  -5  12        5.78      -42.23     51.77 o 
  -4  -5  12      944.21      961.43    146.91 o 
  -3  -5  12      470.06      460.23    112.06 o 
  -2  -5  12       67.56       48.00     53.94 o 
  -1  -5  12      893.04      844.46    151.03 o 
   0  -5  12      581.53      432.80    117.03 o 
   1  -5  12      857.63      706.14    180.49 o 
   2  -5  12      334.35      734.80    149.54 o 
   3  -5  12      371.75      472.12    123.26 o 
   4  -5  12      168.19       81.31     82.51 o 
  -8  -4  12       53.88      -25.14     71.60 o 
  -7  -4  12     1510.71     1724.92    203.03 o 
  -6  -4  12        0.46      -41.43     42.91 o 
  -5  -4  12     2961.13     3173.04    266.29 o 
  -4  -4  12       31.66       54.97     49.14 o 
  -3  -4  12     1644.20     1733.72    179.71 o 
  -2  -4  12     1299.83     1171.95    144.23 o 
  -1  -4  12     1942.60     2087.49    194.23 o 
   0  -4  12      159.66      328.92     91.26 o 
   1  -4  12      737.48      715.89     90.73 o 
   2  -4  12      126.14      173.20     81.77 o 
   3  -4  12       35.93       73.14     75.94 o 
   4  -4  12       84.07      117.71     85.89 o 
   5  -4  12        2.88       77.14     63.03 o 
  -8  -3  12      353.12      286.46    106.46 o 
  -7  -3  12       10.76       -8.29     48.34 o 
  -6  -3  12     3116.41     3350.92    277.03 o 
  -5  -3  12      105.58       95.94     56.97 o 
  -4  -3  12     2281.76     2239.49    206.40 o 
  -3  -3  12      708.59      706.46    126.17 o 
  -2  -3  12     5707.35     6077.16    379.77 o 
  -1  -3  12      952.37      909.43    120.23 o 
   0  -3  12     4148.23     4067.21    278.23 o 
   1  -3  12      156.54      167.91    103.34 o 
   2  -3  12       85.54       25.89     56.34 o 
   3  -3  12      199.83      234.29     99.94 o 
   4  -3  12       34.55       44.69     75.54 o 
   5  -3  12        7.80      -29.89     75.60 o 
  -8  -2  12        1.39      -28.23     52.06 o 
  -7  -2  12      959.71      768.69    146.29 o 
  -6  -2  12      209.36      294.34     92.97 o 
  -5  -2  12     1310.31     1593.66    169.94 o 
  -4  -2  12        0.19        9.66     34.63 o 
  -3  -2  12     3590.49     3421.61    256.57 o 
  -2  -2  12       62.26       95.94     58.40 o 
  -1  -2  12     7252.34     7452.82    427.66 o 
   0  -2  12        7.90       42.51     44.74 o 
   1  -2  12     1136.91     1295.76     99.47 o 
   2  -2  12      811.86      855.72    145.37 o 
   3  -2  12      582.67      553.94    124.23 o 
   4  -2  12      148.89       84.34     84.11 o 
   5  -2  12      106.60       80.86     87.03 o 
  -9  -1  12      341.47      311.83    102.63 o 
  -8  -1  12        6.51      -52.40     52.40 o 
  -7  -1  12       27.76       89.94     60.69 o 
  -6  -1  12       10.56       66.23     56.40 o 
  -5  -1  12      754.36      590.06    121.37 o 
  -4  -1  12      479.18      290.97     85.49 o 
  -3  -1  12        0.04      -29.77     29.77 o 
  -2  -1  12     6324.93     6230.07    378.23 o 
  -1  -1  12        5.16      -33.77     33.77 o 
   0  -1  12     5902.46     6414.37    251.18 o 
   1  -1  12       11.72        8.38     22.45 o 
   2  -1  12     1537.37     1696.17    117.92 o 
   3  -1  12     1442.41     1663.44    163.80 o 
   4  -1  12      872.56      676.27     98.21 o 
   5  -1  12      219.42      180.01     73.58 o 
  -9   0  12        1.29       72.73     70.37 o 
  -8   0  12      318.83      337.45     74.20 o 
  -7   0  12       12.48       31.63     70.37 o 
  -6   0  12      251.06      192.31     50.02 o 
  -5   0  12      441.51      439.69     75.40 o 
  -4   0  12       12.25        2.19     21.62 o 
  -3   0  12     1405.91     1307.62     90.67 o 
  -2   0  12      202.23      234.65     52.69 o 
  -1   0  12     2606.87     2641.61    191.80 o 
   0   0  12      154.02      213.36     42.99 o 
   1   0  12     1570.52     1897.09    119.67 o 
   2   0  12      310.20      290.67     60.84 o 
   3   0  12     2629.82     2650.61    166.09 o 
   4   0  12       45.94      114.40     57.90 o 
   5   0  12      649.47      673.74    107.44 o 
  -9   1  12     1340.47     1722.41    148.93 o 
  -8   1  12       26.52       -0.05     44.00 o 
  -7   1  12      222.37      158.43     49.90 o 
  -6   1  12     1361.50     1304.61    105.20 o 
  -5   1  12     1473.42     1510.46    143.54 o 
  -4   1  12      348.07      346.00     72.11 o 
  -3   1  12      401.01      464.97     85.09 o 
  -2   1  12      626.29      674.90     58.69 o 
  -1   1  12      929.42     1105.72    117.31 o 
   0   1  12      258.13      272.74     72.29 o 
   1   1  12      156.56      189.07     51.26 o 
   2   1  12     2061.86     2223.73    143.74 o 
   3   1  12       23.84       -5.20     43.22 o 
   4   1  12     1656.08     1725.37    143.49 o 
   5   1  12        1.75      -49.98     55.96 o 
  -9   2  12        0.33       23.25     43.39 o 
  -8   2  12      569.37      718.14    101.43 o 
  -7   2  12      246.14      276.11     85.83 o 
  -6   2  12     1276.49     1449.09    154.80 o 
  -5   2  12      158.74      252.91     72.46 o 
  -4   2  12     1240.70     1529.60    144.86 o 
  -3   2  12       23.13       24.62     42.03 o 
  -2   2  12        0.15      -24.52     24.52 o 
  -1   2  12       73.38       66.69     44.74 o 
   0   2  12        3.65       66.68     36.91 o 
   1   2  12      200.45      147.46     52.91 o 
   2   2  12        2.15       10.72     39.31 o 
   3   2  12     1407.30     1841.93    140.36 o 
   4   2  12      127.28      206.63    102.46 o 
  -9   3  12      489.80      766.69    155.43 o 
  -8   3  12        7.85       39.54     63.71 o 
  -7   3  12     1032.56     1473.95    165.89 o 
  -6   3  12      847.45      944.00    130.34 o 
  -5   3  12     4827.82     5655.44    356.12 o 
  -4   3  12      254.17      275.89     78.74 o 
  -3   3  12      326.22      291.74     55.54 o 
  -2   3  12       44.00       65.05     34.38 o 
  -1   3  12       76.01       47.83     51.03 o 
   0   3  12      410.88      403.20     65.86 o 
   1   3  12       43.34       31.04     42.29 o 
   2   3  12      200.33      176.40     84.97 o 
   3   3  12       90.56      270.06    111.09 o 
   4   3  12      128.96       98.00     91.14 o 
  -8   4  12      658.98      732.40    146.34 o 
  -7   4  12       15.95      -47.43     47.43 o 
  -6   4  12     2860.47     3601.15    279.03 o 
  -5   4  12       20.91       41.37     49.03 o 
  -4   4  12     1946.13     2138.00    193.66 o 
  -3   4  12      135.49      127.37     42.50 o 
  -2   4  12      768.92      764.87     82.73 o 
  -1   4  12      416.93      462.46    104.23 o 
   0   4  12      361.78      349.37     94.34 o 
   1   4  12        6.46       50.40     54.86 o 
   2   4  12       63.94       34.29     65.31 o 
   3   4  12        7.68       21.37     78.29 o 
  -8   5  12       24.41       37.03     60.91 o 
  -7   5  12      661.73      856.34    159.43 o 
  -6   5  12       30.20       43.03     46.46 o 
  -5   5  12     2573.45     2782.18    239.14 o 
  -4   5  12        2.55       -0.46     41.20 o 
  -3   5  12     1374.26     1250.41    138.54 o 
  -2   5  12     1026.54      835.47    111.20 o 
  -1   5  12      974.00     1236.63    157.60 o 
   0   5  12      234.32       50.11     61.60 o 
   1   5  12      554.61      492.92    125.09 o 
   2   5  12        0.32       70.00     68.17 o 
   3   5  12        9.48      -30.23     77.37 o 
  -7   6  12        2.13      -42.17     42.17 o 
  -6   6  12      695.44      522.69    122.46 o 
  -5   6  12      568.69      604.23    127.09 o 
  -4   6  12      203.18      244.69     86.51 o 
  -3   6  12      102.76       66.33     40.53 o 
  -2   6  12     1893.53     1930.54    136.99 o 
  -1   6  12      254.26      121.89     74.69 o 
   0   6  12     2053.98     2261.49    230.29 o 
   1   6  12       24.27      -51.14     51.14 o 
   2   6  12      296.79      463.72    139.60 o 
  -6   7  12        3.14      -20.23     45.94 o 
  -5   7  12      400.38      249.49     89.49 o 
  -4   7  12       12.37       53.83     56.69 o 
  -3   7  12      263.62      351.99     74.45 o 
  -2   7  12        1.17       -1.44     40.78 o 
  -1   7  12     1421.18     1665.38    200.34 o 
   0   7  12       19.28       42.69     66.06 o 
   1   7  12      514.04      538.86    143.03 o 
  -5   8  12       12.02        0.06     39.83 o 
  -4   8  12        6.63      -38.17     38.17 o 
  -3   8  12      119.01       16.63     34.15 o 
  -1   8  12      186.39      188.91     87.60 o 
  -3  -8  13      378.62      -16.11     65.37 o 
  -2  -8  13      208.09      293.43    126.86 o 
  -1  -8  13       49.15      176.74    116.34 o 
   0  -8  13       18.44      145.84     69.50 o 
   1  -8  13      319.56      314.64    121.37 o 
  -4  -7  13      522.26       64.91     76.97 o 
  -3  -7  13      930.94      786.29    179.20 o 
  -2  -7  13      651.46      688.86    171.54 o 
  -1  -7  13      617.83      557.54    154.57 o 
   0  -7  13        0.06      -72.26     72.26 o 
   1  -7  13       10.20       26.64     57.18 o 
   2  -7  13        2.38      -58.40     90.63 o 
  -6  -6  13      937.25      885.43    192.80 o 
  -5  -6  13        0.66      115.09     73.60 o 
  -4  -6  13     1287.75     1483.26    199.03 o 
  -3  -6  13      567.41      763.09    164.63 o 
  -2  -6  13     2520.01     2609.43    264.86 o 
  -1  -6  13      194.25      314.34    117.60 o 
   0  -6  13      840.74      731.49    157.20 o 
   1  -6  13      648.39      632.87    105.85 o 
   2  -6  13      347.48      209.14    105.14 o 
   3  -6  13       92.54       31.03    101.49 o 
  -6  -5  13       93.12      138.40     84.17 o 
  -5  -5  13      619.58      661.66    141.77 o 
  -4  -5  13       29.79       63.49     63.03 o 
  -3  -5  13     3100.26     3254.86    279.20 o 
  -2  -5  13       73.07       29.03     57.71 o 
  -1  -5  13     2729.57     2986.75    262.17 o 
   0  -5  13      450.82      387.32    111.83 o 
   1  -5  13      237.20      205.03    101.54 o 
   2  -5  13     1730.25     1428.97    183.94 o 
   3  -5  13      446.87      160.34     96.63 o 
   4  -5  13       79.89      -43.03     64.23 o 
  -7  -4  13      287.16      176.34     98.06 o 
  -6  -4  13        3.66       21.26     59.71 o 
  -5  -4  13        5.79       18.74     55.71 o 
  -4  -4  13     1187.64     1011.95    144.06 o 
  -3  -4  13       31.71       84.40     55.89 o 
  -2  -4  13     3710.54     3702.86    287.14 o 
  -1  -4  13       86.60      166.86     63.14 o 
   0  -4  13     1474.77     1620.92    176.57 o 
   1  -4  13      440.98      346.97     99.49 o 
   2  -4  13     1221.21     1204.00    166.69 o 
   3  -4  13      282.68      303.94    107.77 o 
  -7  -3  13      152.06      166.80     90.74 o 
  -6  -3  13       26.23       -8.06     52.51 o 
  -5  -3  13       14.60       43.71     51.89 o 
  -4  -3  13       42.12       57.89     54.46 o 
  -3  -3  13     2325.01     2297.60    211.89 o 
  -2  -3  13      293.81      237.43     80.69 o 
  -1  -3  13      928.40      878.97    123.71 o 
   0  -3  13      449.17      389.89     94.00 o 
   1  -3  13     3280.02     3946.47    295.43 o 
   2  -3  13      425.99      404.06    112.91 o 
   3  -3  13     2137.72     2475.09    241.20 o 
   4  -3  13      110.49       81.60     86.63 o 
  -8  -2  13      185.49      160.63     87.03 o 
  -7  -2  13      149.20      139.09     81.03 o 
  -6  -2  13      596.90      535.09    121.49 o 
  -5  -2  13       97.21        2.69     44.46 o 
  -4  -2  13       31.76       46.97     45.94 o 
  -3  -2  13      133.51      105.14     61.37 o 
  -2  -2  13      226.96      177.89     72.11 o 
  -1  -2  13       78.54      128.51     56.11 o 
   0  -2  13      866.07      756.46    126.11 o 
   1  -2  13       65.89       72.46     62.23 o 
   2  -2  13     2994.37     3250.86    265.60 o 
   3  -2  13        2.48       12.29     72.40 o 
   4  -2  13      907.40      853.54    170.23 o 
  -8  -1  13      804.79      872.57    161.71 o 
  -7  -1  13      429.96      513.37    120.34 o 
  -6  -1  13     2362.83     2630.12    239.03 o 
  -5  -1  13        9.13       26.17     46.91 o 
  -4  -1  13      248.23      222.00     78.46 o 
  -3  -1  13      117.69      110.74     60.46 o 
  -2  -1  13       55.63      120.91     60.86 o 
  -1  -1  13       39.67       56.23     51.77 o 
   0  -1  13      143.79      125.66     62.34 o 
   1  -1  13     1729.10     1618.75    171.49 o 
   2  -1  13       92.62      173.77     88.34 o 
   3  -1  13     1015.92     1050.35    173.03 o 
   4  -1  13        4.10       24.40     82.46 o 
  -8   0  13      161.27      328.12    105.94 o 
  -7   0  13     1860.25     2465.83    236.46 o 
  -6   0  13       97.29       78.51     64.34 o 
  -5   0  13     2282.09     1955.89    198.80 o 
  -4   0  13      270.49      251.89     81.71 o 
  -3   0  13      256.67      243.82     49.51 o 
  -2   0  13      960.50     1098.57    140.34 o 
  -1   0  13       65.09      108.63     54.40 o 
   0   0  13      109.99       88.53     38.00 o 
   1   0  13      300.83      281.14     64.85 o 
   2   0  13      372.98      398.69     76.50 o 
   3   0  13      172.52      176.64     94.46 o 
   4   0  13      225.88      166.53     73.92 o 
  -8   1  13     1038.69     1103.24    111.42 o 
  -7   1  13       70.27       89.72     45.19 o 
  -6   1  13     3097.67     3422.84    187.29 o 
  -5   1  13       93.15       64.82     36.12 o 
  -4   1  13     1587.26     1796.75    159.37 o 
  -3   1  13      322.52      559.66     98.46 o 
  -2   1  13     1115.77     1058.94     78.54 o 
  -1   1  13      548.97      635.61     78.62 o 
   0   1  13      830.59      833.37     72.26 o 
   1   1  13       24.18        0.80     38.54 o 
   2   1  13       38.92       50.56     48.42 o 
   3   1  13        4.07       86.70     58.36 o 
   4   1  13       17.53      -53.81     54.55 o 
  -8   2  13       13.18        1.37     45.14 o 
  -7   2  13     1972.34     1826.29    185.20 o 
  -6   2  13       63.24       19.60     48.86 o 
  -5   2  13     1050.38     1218.35    139.31 o 
  -4   2  13     1140.17     1213.43    132.80 o 
  -3   2  13     2569.48     2736.36    139.08 o 
  -2   2  13     1673.83     1733.35    107.41 o 
  -1   2  13     3263.86     3676.12    262.06 o 
   0   2  13       72.98      100.22     45.03 o 
   1   2  13       34.20       51.01     48.51 o 
   2   2  13      378.54      404.72     78.49 o 
   3   2  13       30.34      -65.09     65.09 o 
  -8   3  13      127.71       28.06     69.89 o 
  -7   3  13        1.19       15.60     48.97 o 
  -6   3  13      515.14      681.60    128.23 o 
  -5   3  13       15.47       14.34     47.14 o 
  -4   3  13     1095.63     1204.00    137.49 o 
  -3   3  13      848.03      829.30     84.55 o 
  -2   3  13     2903.28     3077.01    159.04 o 
  -1   3  13      259.31      357.54     96.97 o 
   0   3  13     1370.94     1568.97    171.54 o 
   1   3  13       96.41      172.57     78.23 o 
   2   3  13      335.13      391.09    119.49 o 
   3   3  13      355.30      526.69    145.60 o 
  -8   4  13       15.63      -50.80     50.80 o 
  -7   4  13       74.57      137.77     77.83 o 
  -6   4  13      138.38      102.00     66.86 o 
  -5   4  13       77.44      100.06     59.09 o 
  -4   4  13       37.56        1.66     46.29 o 
  -3   4  13     2789.39     2917.81    159.30 o 
  -2   4  13       13.49       56.22     38.12 o 
  -1   4  13     2885.31     3065.78    254.80 o 
   0   4  13       17.96       24.74     59.66 o 
   1   4  13      943.79      962.92    170.51 o 
   2   4  13      519.26      627.32    146.23 o 
  -7   5  13       11.65       32.91     57.26 o 
  -6   5  13      210.91      210.74     85.71 o 
  -5   5  13      303.63      213.94     82.34 o 
  -4   5  13      174.75      179.94     73.54 o 
  -3   5  13       57.83       27.84     40.17 o 
  -2   5  13      776.12      850.60     95.51 o 
  -1   5  13      234.33      198.74     84.74 o 
   0   5  13      281.08      329.26    110.69 o 
   1   5  13      427.21      306.57    114.46 o 
   2   5  13      470.45      440.52    130.29 o 
  -6   6  13       81.30       32.23     58.97 o 
  -5   6  13       90.39       56.11     55.83 o 
  -4   6  13       73.00      -40.11     40.11 o 
  -3   6  13      112.40      127.89     50.60 o 
  -2   6  13       52.80       34.70     45.44 o 
  -1   6  13       58.91      112.46     69.20 o 
   0   6  13        3.94       -8.00     64.86 o 
   1   6  13      237.49      191.60    105.26 o 
  -4   7  13       20.02      -47.54     47.54 o 
  -3   7  13        7.84      -39.39     48.00 o 
  -2   7  13       60.68      -15.39     32.45 o 
  -1   7  13       68.56      112.69     80.11 o 
  -3  -7  14        7.57      101.54     79.49 o 
  -2  -7  14     1307.91     1104.69    216.91 o 
  -1  -7  14       88.41      -16.97     93.14 o 
   0  -7  14     1018.62      713.60    182.34 o 
   1  -7  14      510.58      890.06    180.40 o 
  -5  -6  14      212.85       66.80     63.66 o 
  -4  -6  14       45.58      121.77     83.54 o 
  -3  -6  14      721.92      594.46    147.20 o 
  -2  -6  14       13.85       70.80     82.40 o 
  -1  -6  14      857.00      690.40    163.94 o 
   0  -6  14      253.82      310.10     79.73 o 
   1  -6  14     1560.55     2252.63    243.20 o 
   2  -6  14       31.96       33.71    103.66 o 
  -6  -5  14        3.71       86.63     87.83 o 
  -5  -5  14       82.26       90.51     67.43 o 
  -4  -5  14      151.64      106.23     74.29 o 
  -3  -5  14        2.90       29.89     61.83 o 
  -2  -5  14      252.91      203.20     92.17 o 
  -1  -5  14       51.14       83.49     69.71 o 
   0  -5  14     1594.75     1431.20    186.51 o 
   1  -5  14       11.98       -6.80     75.83 o 
  -5  -4  14       96.96       24.46     61.37 o 
  -4  -4  14        0.03       -8.91     52.97 o 
  -3  -4  14      193.33      161.71     76.69 o 
  -2  -4  14       20.80        3.31     50.91 o 
  -1  -4  14      347.41      279.54     91.49 o 
   0  -4  14        5.38        7.37     59.54 o 
   1  -4  14     1599.49     1984.69    212.17 o 
   2  -4  14        2.87       63.89     77.60 o 
  -7  -3  14     1363.30     1580.12    194.40 o 
  -6  -3  14      165.13      141.54     80.80 o 
  -5  -3  14      719.12      793.09    150.17 o 
  -4  -3  14      372.42      543.09    122.74 o 
  -3  -3  14       19.37       -8.34     47.09 o 
  -2  -3  14      496.38      609.77    122.06 o 
  -1  -3  14       43.59       28.17     54.69 o 
   0  -3  14      114.54       79.54     64.51 o 
   1  -3  14       13.39       93.49     73.43 o 
   2  -3  14      422.04      362.00    115.60 o 
   3  -3  14       15.74      -28.00     71.20 o 
  -7  -2  14       68.38      -25.37     56.23 o 
  -5  -2  14      476.04      430.74    117.37 o 
  -4  -2  14     1052.83      886.80    156.97 o 
  -3  -2  14     1917.01     1721.83    182.11 o 
  -2  -2  14     1303.78     1364.75    158.91 o 
  -1  -2  14       25.72       23.66     43.71 o 
   0  -2  14       27.33      122.00     66.17 o 
   1  -2  14       39.38       61.89     75.14 o 
   2  -2  14       17.40      103.09     81.09 o 
   3  -2  14       46.80      110.46     96.29 o 
  -7  -1  14     1300.63      896.63    163.89 o 
  -6  -1  14       49.77       90.69     65.66 o 
  -5  -1  14     1145.37     1021.60    150.11 o 
  -4  -1  14     1166.65     1346.97    166.51 o 
  -3  -1  14     2742.98     2971.84    248.91 o 
  -2  -1  14      957.19      903.26    129.77 o 
  -1  -1  14     1722.33     1561.26    166.69 o 
   0  -1  14      809.31      762.92    114.00 o 
   1  -1  14      223.61      218.34    102.23 o 
   2  -1  14      417.34      775.83    148.34 o 
   3  -1  14      161.70       67.94     85.49 o 
  -8   0  14      337.71      360.97    114.11 o 
  -7   0  14       82.47      111.14     82.00 o 
  -6   0  14      157.33      203.09     87.77 o 
  -5   0  14      268.09      349.37    100.74 o 
  -4   0  14     1679.03     1825.66    195.94 o 
  -3   0  14      553.97      677.89    133.26 o 
  -2   0  14     3645.11     3802.52    285.31 o 
  -1   0  14      183.15      163.89     75.03 o 
   0   0  14      516.24      524.05     78.96 o 
   1   0  14     1193.04     1405.83    187.09 o 
   2   0  14      335.80      361.14    114.80 o 
   3   0  14      325.51      492.86    137.20 o 
  -8   1  14        0.46       11.66     59.89 o 
  -7   1  14        2.64       -4.69     58.86 o 
  -6   1  14       12.34       -2.46     52.74 o 
  -5   1  14      711.15      861.09    157.37 o 
  -4   1  14        8.37       45.94     36.52 o 
  -3   1  14     2409.67     2858.09    304.80 o 
  -2   1  14       13.38       -4.93     23.28 o 
  -1   1  14      938.74     1047.72    149.74 o 
   0   1  14     1106.30     1202.90    104.37 o 
   1   1  14     1919.05     2066.22    147.01 o 
   2   1  14      254.03      225.48     69.39 o 
   3   1  14      258.11      307.51     80.22 o 
  -8   2  14       31.91       17.14     64.00 o 
  -7   2  14        2.00      -28.31     40.46 o 
  -6   2  14        3.72       17.77     46.97 o 
  -5   2  14       33.09       -7.09     46.34 o 
  -4   2  14     1014.20     1061.43    128.29 o 
  -3   2  14       53.12       64.15     37.82 o 
  -2   2  14     1350.25     1415.30    102.54 o 
  -1   2  14        3.17       28.91     55.43 o 
   0   2  14      696.49      876.97     96.79 o 
   1   2  14      461.19      510.62     84.75 o 
   2   2  14     1106.71     1258.52    172.40 o 
  -7   3  14      478.93      588.92    134.91 o 
  -6   3  14      235.28      310.91     89.20 o 
  -5   3  14       52.74       39.20     58.69 o 
  -4   3  14        3.13       65.71     50.69 o 
  -3   3  14        1.10        0.38     33.21 o 
  -2   3  14       28.16       40.48     36.16 o 
  -1   3  14      235.35      304.40     97.26 o 
   0   3  14      233.69      103.14     78.63 o 
   1   3  14      876.22     1044.86    156.06 o 
   2   3  14       85.14      -69.14     73.37 o 
  -7   4  14      322.71      355.32    109.43 o 
  -6   4  14      193.90      473.09    118.80 o 
  -5   4  14      240.11      273.71     90.29 o 
  -4   4  14        0.40       64.00     51.94 o 
  -3   4  14       33.91       68.53     40.35 o 
  -2   4  14      141.19      129.57     46.08 o 
  -1   4  14       53.03       92.57     76.40 o 
   0   4  14       96.51      129.20     83.43 o 
   1   4  14        4.84       17.94     71.43 o 
  -6   5  14      823.69     1051.66    154.74 o 
  -5   5  14      251.91      269.03     89.89 o 
  -4   5  14      256.37      343.37     99.77 o 
  -3   5  14      244.55      213.74     82.94 o 
  -2   5  14      209.06      193.69     64.59 o 
  -1   5  14       60.15       61.94     72.00 o 
   0   5  14       29.83      -57.03     57.03 o 
  -5   6  14      456.20      629.32    136.40 o 
  -4   6  14      218.00      299.14    104.17 o 
  -3   6  14      301.61      299.62     69.96 o 
  -2   6  14      260.35      369.73     78.61 o 
  -1   6  14      310.33      314.06    113.20 o 
  -3  -6  15      123.97      126.17     82.34 o 
  -2  -6  15       79.21       61.94     80.69 o 
  -1  -6  15        0.21      100.40     82.69 o 
   0  -6  15      177.98      145.93    123.86 o 
  -4  -5  15      413.90       82.06     66.63 o 
  -3  -5  15      782.32     1016.63    179.83 o 
  -2  -5  15      261.77      148.91     86.34 o 
  -1  -5  15       22.27       40.69     76.23 o 
   0  -5  15       19.34       33.31     67.83 o 
   1  -5  15       22.62        2.80     55.14 o 
  -4  -4  15      832.56      897.09    164.06 o 
  -3  -4  15     1696.28     1758.35    199.89 o 
  -2  -4  15      333.37      233.14     90.23 o 
  -1  -4  15      195.63       -5.83     71.43 o 
   0  -4  15      868.10      891.60    158.74 o 
   1  -4  15       10.44      -63.66     63.66 o 
   2  -4  15      455.45       60.34     69.03 o 
  -5  -3  15      388.38      210.29     84.91 o 
  -4  -3  15     2418.42     2372.75    234.57 o 
  -3  -3  15      200.92      262.51     85.77 o 
  -2  -3  15     1185.68     1038.29    146.97 o 
  -1  -3  15     1189.58     1359.32    166.80 o 
   0  -3  15      415.28      172.63     88.57 o 
   1  -3  15      884.01     1328.57    192.69 o 
   2  -3  15       61.97      -48.57     68.97 o 
  -6  -2  15       11.03      -28.34     53.66 o 
  -5  -2  15      616.81      750.34    146.51 o 
  -4  -2  15        2.97       56.57     56.29 o 
  -3  -2  15     1820.38     1957.20    204.74 o 
  -2  -2  15       45.16      193.14     78.06 o 
  -1  -2  15     1055.48     1018.86    146.11 o 
   0  -2  15      725.41      595.72    134.74 o 
   1  -2  15     1041.62     1330.00    205.54 o 
   2  -2  15      232.12      400.97    126.00 o 
  -7  -1  15       88.23       65.31     63.43 o 
  -6  -1  15       16.12      -42.69     42.69 o 
  -5  -1  15        8.20       28.51     56.34 o 
  -4  -1  15     1056.56      974.17    147.94 o 
  -3  -1  15       10.18        3.49     46.06 o 
  -2  -1  15      559.43      674.46    132.74 o 
  -1  -1  15      542.82      721.03    133.26 o 
   0  -1  15     1194.96     1526.75    176.34 o 
   1  -1  15      633.92      657.72    153.94 o 
   2  -1  15      894.22     1020.46    194.17 o 
  -7   0  15      159.77      184.23     88.57 o 
  -6   0  15      105.60      -27.77     46.11 o 
  -5   0  15      213.53      188.40     87.09 o 
  -4   0  15       72.04       60.57     68.00 o 
  -3   0  15       84.13       86.29     74.00 o 
  -2   0  15        8.84       10.11     55.03 o 
  -1   0  15      607.44      741.37    140.11 o 
   0   0  15       33.35       26.74     65.54 o 
   1   0  15      911.44      889.32    165.09 o 
   2   0  15       67.07       98.00     99.54 o 
  -6   1  15       90.03        9.94     53.83 o 
  -5   1  15      155.33       70.69     74.00 o 
  -4   1  15      126.97      124.74     79.31 o 
  -3   1  15        7.47       16.40     58.97 o 
  -2   1  15       31.26       20.06     59.43 o 
  -1   1  15      219.77      159.03     81.09 o 
   0   1  15      947.40      936.74    151.66 o 
   1   1  15       15.57       19.71     73.83 o 
   2   1  15      443.33      486.97    132.74 o 
  -7   2  15      218.14        9.49     58.91 o 
  -6   2  15      373.05       19.20     52.80 o 
  -5   2  15      529.98      496.46    110.40 o 
  -4   2  15       22.19       68.80     52.63 o 
  -3   2  15      626.45      832.40    114.23 o 
  -2   2  15       50.70       48.51     35.57 o 
   0   2  15      113.27      135.42     59.08 o 
   1   2  15      121.27      156.57     88.06 o 
  -6   3  15      150.00      213.14     83.60 o 
  -5   3  15      372.73      393.54    103.14 o 
  -4   3  15     1104.24     1574.69    174.34 o 
  -3   3  15     1216.59     1282.75    149.29 o 
  -2   3  15       78.79      137.30     71.60 o 
  -1   3  15      120.20       67.03     73.43 o 
   0   3  15        0.93        3.77     66.63 o 
   1   3  15       13.97      -62.91     62.91 o 
  -6   4  15      706.06      831.72    153.94 o 
  -5   4  15      311.86      493.09    117.09 o 
  -4   4  15      662.80      928.74    162.80 o 
  -3   4  15      964.41     1157.20    234.17 o 
  -2   4  15      605.26      606.45     90.07 o 
  -1   4  15      257.41      366.06    108.17 o 
   0   4  15       49.44       96.86     88.91 o 
  -5   5  15      228.42      366.74    115.20 o 
  -4   5  15      371.28      328.69    110.97 o 
  -3   5  15      676.64      960.57    116.80 o 
  -2   5  15      111.11       88.61     57.44 o 
  -2  -5  16      702.42      854.80    175.66 o 
  -4  -4  16      300.84       -4.46     49.54 o 
  -3  -4  16       39.30       18.46     73.60 o 
  -2  -4  16      522.69      910.17    167.54 o 
  -1  -4  16      602.75      609.14    148.23 o 
  -5  -3  16       21.97        1.83     47.03 o 
  -4  -3  16        3.91        9.37     60.69 o 
  -3  -3  16       18.16        5.83     53.94 o 
  -2  -3  16      398.12      274.00    100.97 o 
  -1  -3  16     1375.66     1449.60    175.60 o 
   0  -3  16       88.50      -27.71     56.80 o 
  -5  -2  16       41.28       24.69     47.14 o 
  -4  -2  16      233.28      211.20     91.03 o 
  -3  -2  16       56.59       98.86     70.40 o 
  -2  -2  16      137.88      177.31     81.89 o 
  -1  -2  16        9.42      -28.74     63.60 o 
   1  -2  16       16.53      -50.40     73.66 o 
  -6  -1  16      111.87      -30.80     51.89 o 
  -4  -1  16      266.47      191.31     90.17 o 
  -3  -1  16      115.12      176.74     82.34 o 
  -2  -1  16       11.03       29.54     58.00 o 
  -1  -1  16      136.82      138.74     82.91 o 
   0  -1  16       61.65      156.34     97.14 o 
   1  -1  16       42.86      131.89    102.86 o 
  -5   0  16      219.99      -15.83     59.71 o 
  -4   0  16     1723.42     1664.75    206.40 o 
  -3   0  16      303.69      254.34    101.37 o 
  -2   0  16       99.97      151.14     81.60 o 
  -1   0  16        6.17      -36.51     61.60 o 
   0   0  16        1.91       47.43     78.63 o 
   1   0  16       12.92       -8.34     78.63 o 
  -4   1  16     1294.47     1401.09    188.11 o 
  -3   1  16      421.65      472.80    125.54 o 
  -2   1  16      342.71      150.11     82.34 o 
   0   1  16       43.82       40.17     80.00 o 
  -4   2  16      220.97      256.17     99.71 o 
  -3   2  16      638.18     1000.29    179.66 o 
  -2   2  16      598.15      785.72    161.20 o 
  -1   2  16      125.60      312.63     99.09 o 
  -5   3  16       86.85      148.51     84.34 o 
  -4   3  16     1047.73     1469.89    172.00 o 
  -3   3  16        5.44       41.32     45.42 o 
  -2   3  16       97.83       59.10     48.16 o 
  -1   3  16      479.90      434.36     81.78 o 
  -3  -2  17      430.84      564.69    132.46 o 
  -2  -2  17        7.61      -59.31     59.31 o 
  -3  -1  17      207.96      111.03     87.31 o 
  -2  -1  17     1110.25     1438.12    182.00 o 
  -3   0  17      319.88      310.51    110.34 o 
  -2   0  17      395.96      509.54    131.60 o 
                                                 
